# Supplementary material for: Ferrocenyl–triazole complexes and their use in heavy metal cation sensing
Source: RSC Adv. 2024 Jun 28;14(29):20572–84. doi: 10.1039/d4ra04023f (PMC11211737; doi:10.1039/d4ra04023f)
Supplement: RA-014-D4RA04023F-s002 [file RA-014-D4RA04023F-s002.cif]

# Electronic Supplementary Material (ESI) for RSC Advances.
# This journal is © The Royal Society of Chemistry 2024

####################################################################### 
# 
# This file contains crystal structure data downloaded from the 
# Cambridge Structural Database (CSD) hosted by the Cambridge 
# Crystallographic Data Centre (CCDC).
# 
# Full information about CCDC data access policies and citation 
# guidelines are available at http://www.ccdc.cam.ac.uk/access/V1 
# 
# Audit and citation data items may have been added by the CCDC. 
# Please retain this information to preserve the provenance of 
# this file and to allow appropriate attribution of the data. 
# 
#######################################################################

data_shelx
_database_code_depnum_ccdc_archive 'CCDC 2291749'
loop_
_audit_author_name
_audit_author_address
'Tobias Ruffer'
;TU Chemnitz
Germany
;
_audit_update_record             
;
2023-08-30 deposited with the CCDC.	2024-06-14 downloaded from the CCDC.
;

_audit_creation_method           SHELXL-2013
_chemical_name_systematic        
;
 ?
;
_chemical_name_common            ?
_chemical_melting_point          ?
_chemical_formula_moiety         'C26 H22 Fe2 N6 O [+ solvent]'
_chemical_formula_sum            'C26 H22 Fe2 N6 O [+ solvent]'

_chemical_formula_weight         546.19

loop_
_atom_type_symbol
_atom_type_description
_atom_type_scat_dispersion_real
_atom_type_scat_dispersion_imag
_atom_type_scat_source
C C 0.0181 0.0091 'International Tables Vol C Tables 4.2.6.8 and 6.1.1.4'
H H 0.0000 0.0000 'International Tables Vol C Tables 4.2.6.8 and 6.1.1.4'
Fe Fe -1.1336 3.1974 'International Tables Vol C Tables 4.2.6.8 and 6.1.1.4'
N N 0.0311 0.0180 'International Tables Vol C Tables 4.2.6.8 and 6.1.1.4'
O O 0.0492 0.0322 'International Tables Vol C Tables 4.2.6.8 and 6.1.1.4'

_space_group_crystal_system      monoclinic
_space_group_IT_number           9
_space_group_name_H-M_alt        'C c'
_space_group_name_Hall           'C -2yc'

_shelx_space_group_comment       
;
The symmetry employed for this shelxl refinement is uniquely defined
by the following loop, which should always be used as a source of
symmetry information in preference to the above space-group names.
They are only intended as comments.
;

loop_
_space_group_symop_operation_xyz
'x, y, z'
'x, -y, z+1/2'
'x+1/2, y+1/2, z'
'x+1/2, -y+1/2, z+1/2'

_cell_length_a                   31.1767(14)
_cell_length_b                   5.6862(3)
_cell_length_c                   15.4318(7)
_cell_angle_alpha                90
_cell_angle_beta                 104.342(2)
_cell_angle_gamma                90
_cell_volume                     2650.4(2)
_cell_formula_units_Z            4
_cell_measurement_temperature    100
_cell_measurement_reflns_used    9940
_cell_measurement_theta_min      2.9260
_cell_measurement_theta_max      68.4710


_exptl_crystal_description       plate
_exptl_crystal_colour            yellow
_exptl_crystal_density_meas      ?
_exptl_crystal_density_method    ?
_exptl_crystal_density_diffrn    1.369
_exptl_crystal_F_000             1120
_exptl_transmission_factor_min   ?
_exptl_transmission_factor_max   ?
_exptl_crystal_size_max          0.400
_exptl_crystal_size_mid          0.200
_exptl_crystal_size_min          0.020
_exptl_absorpt_coefficient_mu    9.009
_shelx_estimated_absorpt_T_min   0.123
_shelx_estimated_absorpt_T_max   0.840
_exptl_absorpt_correction_type   Multi-Scan
_exptl_absorpt_process_details   
;
SADABS-2016/2 - Bruker AXS area detector scaling and absorption correction
;
_exptl_absorpt_correction_T_min  0.23
_exptl_absorpt_correction_T_max  0.81


_exptl_special_details           
;
 ?
;

_diffrn_ambient_temperature      100
_diffrn_radiation_wavelength     1.54178
_diffrn_radiation_type           CuK\a
_diffrn_source                   ?
_diffrn_measurement_device_type  'bruker venture d8'
_diffrn_measurement_method       '\w scans'
_diffrn_detector_area_resol_mean ?
_diffrn_reflns_number            11512
_diffrn_reflns_av_unetI/netI     0.0691
_diffrn_reflns_av_R_equivalents  0.0573
_diffrn_reflns_limit_h_min       -36
_diffrn_reflns_limit_h_max       35
_diffrn_reflns_limit_k_min       -6
_diffrn_reflns_limit_k_max       5
_diffrn_reflns_limit_l_min       -18
_diffrn_reflns_limit_l_max       17
_diffrn_reflns_theta_min         2.926
_diffrn_reflns_theta_max         65.989
_diffrn_reflns_theta_full        66.000
_diffrn_measured_fraction_theta_max 0.993
_diffrn_measured_fraction_theta_full 0.993
_diffrn_reflns_Laue_measured_fraction_max 0.993
_diffrn_reflns_Laue_measured_fraction_full 0.993
_diffrn_reflns_point_group_measured_fraction_max 0.993
_diffrn_reflns_point_group_measured_fraction_full 0.993
_reflns_number_total             4101
_reflns_number_gt                3634
_reflns_threshold_expression     'I > 2\s(I)'
_reflns_Friedel_coverage         0.999
_reflns_Friedel_fraction_max     0.994
_reflns_Friedel_fraction_full    0.994

_reflns_special_details          
;
 Reflections were merged by SHELXL according to the crystal
 class for the calculation of statistics and refinement.
 
 Structure factors included contributions from the .fab file.
 
 _reflns_Friedel_fraction is defined as the number of unique
 Friedel pairs measured divided by the number that would be
 possible theoretically, ignoring centric projections and
 systematic absences.
;

_computing_data_collection       'APEX3 v2017.3-0'
_computing_cell_refinement       'SAINT V8.38A (Bruker AXS Inc., 2017)'
_computing_data_reduction        'SAINT V8.38A (Bruker AXS Inc., 2017)'
_computing_structure_solution    'SHELXS-2013 (Sheldrick, 2013)'
_computing_structure_refinement  'SHELXL-2013 (Sheldrick, 2013)'
_computing_molecular_graphics    ?
_computing_publication_material  ?

_refine_special_details          
;
 Refined as a 2-component inversion twin.
;
_refine_ls_structure_factor_coef Fsqd
_refine_ls_matrix_type           full
_refine_ls_weighting_scheme      calc
_refine_ls_weighting_details     
'w=1/[\s^2^(Fo^2^)+(0.1096P)^2^+55.9169P] where P=(Fo^2^+2Fc^2^)/3'
_atom_sites_solution_primary     ?
_atom_sites_solution_secondary   ?
_atom_sites_solution_hydrogens   geom
_refine_ls_hydrogen_treatment    constr
_refine_ls_extinction_method     none
_refine_ls_extinction_coef       .
_refine_ls_abs_structure_details 
;
 Refined as an inversion twin.
;
_refine_ls_abs_structure_Flack   0.27(2)
_chemical_absolute_configuration rd
_refine_ls_number_reflns         4101
_refine_ls_number_parameters     317
_refine_ls_number_restraints     32
_refine_ls_R_factor_all          0.1076
_refine_ls_R_factor_gt           0.0971
_refine_ls_wR_factor_ref         0.2480
_refine_ls_wR_factor_gt          0.2369
_refine_ls_goodness_of_fit_ref   1.062
_refine_ls_restrained_S_all      1.063
_refine_ls_shift/su_max          0.016
_refine_ls_shift/su_mean         0.001

loop_
_atom_site_label
_atom_site_type_symbol
_atom_site_fract_x
_atom_site_fract_y
_atom_site_fract_z
_atom_site_U_iso_or_equiv
_atom_site_adp_type
_atom_site_occupancy
_atom_site_site_symmetry_order
_atom_site_calc_flag
_atom_site_refinement_flags_posn
_atom_site_refinement_flags_adp
_atom_site_refinement_flags_occupancy
_atom_site_disorder_assembly
_atom_site_disorder_group
C1 C 0.6759(6) 0.145(4) 0.6581(13) 0.049(5) Uani 1 1 d . . . . .
C2 C 0.6929(6) -0.072(4) 0.6681(11) 0.048(5) Uani 1 1 d . . . . .
H010 H 0.6830 -0.2057 0.7006 0.058 Uiso 1 1 calc R U . . .
C3 C 0.7301(6) -0.073(5) 0.6272(14) 0.058(6) Uani 1 1 d . . . . .
C4 C 0.7329(6) 0.139(5) 0.5955(13) 0.057(6) Uani 1 1 d . . . . .
C5 C 0.6981(7) 0.290(3) 0.6121(13) 0.050(5) Uani 1 1 d . . . . .
H00O H 0.6924 0.4595 0.5963 0.060 Uiso 1 1 calc R U . . .
C6 C 0.6094(6) -0.024(3) 0.4648(12) 0.036(4) Uani 1 1 d . . . . .
H00E H 0.5830 0.0283 0.4856 0.043 Uiso 1 1 calc R U . . .
C7 C 0.6289(7) -0.249(4) 0.4773(12) 0.048(5) Uani 1 1 d . . . . .
H00L H 0.6186 -0.3851 0.5080 0.058 Uiso 1 1 calc R U . . .
C8 C 0.6642(7) -0.250(3) 0.4381(14) 0.048(5) Uani 1 1 d . . . . .
H00J H 0.6841 -0.3859 0.4350 0.057 Uiso 1 1 calc R U . . .
C9 C 0.6673(7) -0.014(4) 0.4030(12) 0.045(5) Uani 1 1 d . . . . .
H00Y H 0.6907 0.0380 0.3731 0.054 Uiso 1 1 calc R U . . .
C10 C 0.6355(6) 0.122(4) 0.4175(12) 0.044(4) Uani 1 1 d . . . . .
H00R H 0.6302 0.2906 0.4002 0.052 Uiso 1 1 calc R U . . .
C11 C 0.6048(5) 0.068(5) 0.7053(11) 0.051(5) Uani 1 1 d . . . . .
H00N H 0.6014 -0.0972 0.6983 0.061 Uiso 1 1 calc R U . . .
C12 C 0.5779(6) 0.234(4) 0.7364(12) 0.043(5) Uani 1 1 d . . . . .
C13 C 0.5379(6) 0.173(5) 0.7675(14) 0.059(6) Uani 1 1 d . . . . .
H00H H 0.5374 0.0020 0.7789 0.071 Uiso 1 1 calc R U . . .
H00M H 0.5386 0.2565 0.8242 0.071 Uiso 1 1 calc R U . . .
C21 C 0.3236(7) 0.153(4) 0.4807(13) 0.050(4) Uani 1 1 d . U . . .
C22 C 0.3082(6) -0.075(4) 0.4742(13) 0.043(4) Uani 1 1 d . U . . .
H00Q H 0.3194 -0.2101 0.5150 0.051 Uiso 1 1 calc R U . . .
C23 C 0.2688(6) -0.071(4) 0.3908(13) 0.046(4) Uani 1 1 d . U . . .
H00F H 0.2487 -0.2044 0.3654 0.055 Uiso 1 1 calc R U . . .
C24 C 0.2660(6) 0.162(4) 0.3602(14) 0.050(4) Uani 1 1 d . U . . .
H00T H 0.2443 0.2201 0.3053 0.060 Uiso 1 1 calc R U . . .
C25 C 0.3009(6) 0.298(4) 0.4124(12) 0.048(4) Uani 1 1 d . U . . .
H00G H 0.3073 0.4674 0.4032 0.057 Uiso 1 1 calc R U . . .
C26 C 0.3912(5) 0.014(3) 0.3547(13) 0.037(4) Uani 1 1 d . . . . .
H00I H 0.4171 0.0761 0.4007 0.045 Uiso 1 1 calc R U . . .
C27 C 0.3655(8) 0.138(4) 0.2813(13) 0.057(5) Uani 1 1 d . . . . .
H00Z H 0.3698 0.3076 0.2683 0.068 Uiso 1 1 calc R U . . .
C28 C 0.3320(6) 0.000(3) 0.2334(10) 0.033(4) Uani 1 1 d . . . . .
H00D H 0.3092 0.0468 0.1782 0.039 Uiso 1 1 calc R U . . .
C29 C 0.3364(6) -0.230(4) 0.2764(12) 0.050(5) Uani 1 1 d . . . . .
H00S H 0.3168 -0.3679 0.2554 0.060 Uiso 1 1 calc R U . . .
C30 C 0.3731(6) -0.229(5) 0.3504(14) 0.055(6) Uani 1 1 d . . . . .
H00K H 0.3845 -0.3631 0.3918 0.067 Uiso 1 1 calc R U . . .
C31 C 0.3938(6) 0.078(4) 0.5985(10) 0.043(4) Uani 1 1 d . . . . .
H00C H 0.3967 -0.0869 0.5931 0.052 Uiso 1 1 calc R U . . .
C32 C 0.4213(6) 0.245(5) 0.6590(13) 0.050(6) Uani 1 1 d . . . . .
C33 C 0.4614(6) 0.190(5) 0.7283(14) 0.060(6) Uani 1 1 d . . . . .
H00A H 0.4614 0.2819 0.7827 0.072 Uiso 1 1 calc R U . . .
H00B H 0.4611 0.0209 0.7439 0.072 Uiso 1 1 calc R U . . .
Fe1 Fe 0.67330(7) -0.0056(5) 0.53565(12) 0.0312(8) Uani 1 1 d . . . . .
Fe2 Fe 0.32572(6) 0.0179(3) 0.36169(9) 0.0172(6) Uani 1 1 d . . . . .
N1 N 0.6371(5) 0.213(3) 0.6880(11) 0.047(4) Uani 1 1 d . . . . .
N2 N 0.6311(5) 0.458(3) 0.7040(11) 0.044(4) Uani 1 1 d . . . . .
N3 N 0.5952(5) 0.469(3) 0.7357(12) 0.042(4) Uani 1 1 d . . . . .
N4 N 0.3624(5) 0.230(3) 0.5513(10) 0.046(4) Uani 1 1 d . . . . .
N5 N 0.3684(5) 0.463(4) 0.5729(11) 0.059(5) Uani 1 1 d . . . . .
N6 N 0.4038(6) 0.473(3) 0.6410(12) 0.046(5) Uani 1 1 d . . . . .
O1 O 0.4997(5) 0.238(2) 0.7022(10) 0.047(3) Uani 1 1 d . . . . .

loop_
_atom_site_aniso_label
_atom_site_aniso_U_11
_atom_site_aniso_U_22
_atom_site_aniso_U_33
_atom_site_aniso_U_23
_atom_site_aniso_U_13
_atom_site_aniso_U_12
C1 0.033(9) 0.062(13) 0.047(11) -0.029(10) 0.003(8) -0.024(9)
C2 0.033(10) 0.089(15) 0.017(8) 0.008(9) -0.004(7) 0.019(10)
C3 0.023(9) 0.097(18) 0.042(11) 0.005(11) -0.015(8) 0.012(10)
C4 0.024(9) 0.11(2) 0.040(10) -0.013(12) 0.007(8) 0.002(10)
C5 0.071(13) 0.038(10) 0.038(10) -0.018(8) 0.009(9) -0.022(9)
C6 0.033(9) 0.030(9) 0.041(10) -0.001(7) 0.001(7) -0.005(7)
C7 0.056(12) 0.055(12) 0.038(10) -0.003(9) 0.020(8) -0.021(10)
C8 0.053(11) 0.039(10) 0.047(10) -0.022(9) 0.003(9) 0.004(9)
C9 0.032(10) 0.082(16) 0.021(8) -0.008(8) 0.006(7) -0.015(9)
C10 0.041(10) 0.048(11) 0.043(10) 0.003(8) 0.013(8) -0.007(8)
C11 0.022(8) 0.113(17) 0.017(8) -0.011(9) 0.003(6) -0.011(10)
C12 0.035(10) 0.062(13) 0.027(9) -0.003(9) -0.003(7) -0.004(9)
C13 0.040(11) 0.083(16) 0.047(11) -0.006(11) -0.003(9) 0.001(10)
C21 0.059(10) 0.054(9) 0.033(7) -0.008(6) 0.005(7) 0.004(7)
C22 0.041(8) 0.057(8) 0.039(8) -0.015(6) 0.027(6) -0.005(6)
C23 0.026(7) 0.069(9) 0.049(9) 0.006(7) 0.021(6) -0.003(6)
C24 0.035(8) 0.062(9) 0.052(9) -0.009(7) 0.010(6) -0.002(6)
C25 0.048(9) 0.061(8) 0.034(7) -0.006(6) 0.009(6) -0.005(7)
C26 0.015(8) 0.053(11) 0.047(11) -0.008(8) 0.014(7) 0.000(7)
C27 0.080(15) 0.050(12) 0.040(11) -0.009(9) 0.013(10) 0.002(11)
C28 0.029(9) 0.057(12) 0.014(7) 0.002(7) 0.010(6) 0.011(7)
C29 0.043(10) 0.075(15) 0.035(10) -0.025(10) 0.017(8) -0.010(10)
C30 0.032(10) 0.087(16) 0.049(11) 0.005(11) 0.014(8) 0.027(10)
C31 0.034(9) 0.079(13) 0.019(8) 0.014(8) 0.011(7) 0.003(9)
C32 0.031(10) 0.092(17) 0.033(10) -0.002(11) 0.016(8) 0.005(11)
C33 0.037(10) 0.097(18) 0.046(11) -0.033(12) 0.009(8) -0.003(11)
Fe1 0.0186(15) 0.0556(19) 0.0181(14) -0.0018(11) 0.0021(10) -0.0011(11)
Fe2 0.0211(13) 0.0107(9) 0.0199(13) -0.0042(11) 0.0052(9) 0.0024(11)
N1 0.040(8) 0.057(10) 0.040(8) -0.009(7) 0.001(6) 0.006(7)
N2 0.021(7) 0.069(11) 0.041(8) 0.003(7) 0.004(6) 0.004(7)
N3 0.022(8) 0.074(12) 0.030(9) 0.001(7) 0.003(6) -0.005(7)
N4 0.046(9) 0.058(10) 0.032(7) -0.017(7) 0.007(6) -0.009(8)
N5 0.024(8) 0.117(17) 0.034(8) -0.017(9) 0.002(6) 0.003(9)
N6 0.035(9) 0.072(13) 0.029(9) 0.000(7) 0.004(7) 0.004(8)
O1 0.047(6) 0.052(7) 0.040(6) -0.011(7) 0.008(5) -0.019(7)

_geom_special_details            
;
 All esds (except the esd in the dihedral angle between two l.s. planes)
 are estimated using the full covariance matrix.  The cell esds are taken
 into account individually in the estimation of esds in distances, angles
 and torsion angles; correlations between esds in cell parameters are only
 used when they are defined by crystal symmetry.  An approximate (isotropic)
 treatment of cell esds is used for estimating esds involving l.s. planes.
;

loop_
_geom_bond_atom_site_label_1
_geom_bond_atom_site_label_2
_geom_bond_distance
_geom_bond_site_symmetry_2
_geom_bond_publ_flag
C1 C2 1.34(3) . ?
C1 C5 1.38(3) . ?
C1 N1 1.45(2) . ?
C1 Fe1 2.058(19) . ?
C2 C3 1.45(3) . ?
C2 Fe1 2.019(16) . ?
C2 H010 1.0000 . ?
C3 C4 1.31(4) . ?
C3 Fe1 2.010(17) . ?
C4 C5 1.45(3) . ?
C4 Fe1 2.03(2) . ?
C5 Fe1 2.088(17) . ?
C5 H00O 1.0000 . ?
C6 C7 1.41(3) . ?
C6 C10 1.48(2) . ?
C6 Fe1 2.025(17) . ?
C6 H00E 1.0000 . ?
C7 C8 1.38(3) . ?
C7 Fe1 2.006(19) . ?
C7 H00L 1.0000 . ?
C8 C9 1.46(3) . ?
C8 Fe1 2.016(18) . ?
C8 H00J 1.0000 . ?
C9 C10 1.32(3) . ?
C9 Fe1 2.009(18) . ?
C9 H00Y 1.0000 . ?
C10 Fe1 2.043(19) . ?
C10 H00R 1.0000 . ?
C11 N1 1.38(3) . ?
C11 C12 1.42(3) . ?
C11 H00N 0.9500 . ?
C12 N3 1.44(3) . ?
C12 C13 1.48(3) . ?
C13 O1 1.41(2) . ?
C13 H00H 0.9900 . ?
C13 H00M 0.9900 . ?
C21 C22 1.38(3) . ?
C21 C25 1.39(3) . ?
C21 N4 1.48(2) . ?
C21 Fe2 2.008(19) . ?
C22 C23 1.55(3) . ?
C22 Fe2 2.016(18) . ?
C22 H00Q 1.0000 . ?
C23 C24 1.40(3) . ?
C23 Fe2 2.001(17) . ?
C23 H00F 1.0000 . ?
C24 C25 1.41(3) . ?
C24 Fe2 2.029(19) . ?
C24 H00T 1.0000 . ?
C25 Fe2 2.01(2) . ?
C25 H00G 1.0000 . ?
C26 C27 1.41(3) . ?
C26 C30 1.49(3) . ?
C26 Fe2 2.071(15) . ?
C26 H00I 1.0000 . ?
C27 C28 1.37(3) . ?
C27 Fe2 2.07(2) . ?
C27 H00Z 1.0000 . ?
C28 C29 1.46(3) . ?
C28 Fe2 2.040(15) . ?
C28 H00D 1.0000 . ?
C29 C30 1.40(3) . ?
C29 Fe2 2.010(19) . ?
C29 H00S 1.0000 . ?
C30 Fe2 2.078(19) . ?
C30 H00K 1.0000 . ?
C31 N4 1.37(2) . ?
C31 C32 1.45(3) . ?
C31 H00C 0.9500 . ?
C32 N6 1.41(3) . ?
C32 C33 1.46(3) . ?
C33 O1 1.38(2) . ?
C33 H00A 0.9900 . ?
C33 H00B 0.9900 . ?
N1 N2 1.43(2) . ?
N2 N3 1.33(2) . ?
N4 N5 1.37(3) . ?
N5 N6 1.32(2) . ?

loop_
_geom_angle_atom_site_label_1
_geom_angle_atom_site_label_2
_geom_angle_atom_site_label_3
_geom_angle
_geom_angle_site_symmetry_1
_geom_angle_site_symmetry_3
_geom_angle_publ_flag
C2 C1 C5 112.1(19) . . ?
C2 C1 N1 123.2(19) . . ?
C5 C1 N1 125(2) . . ?
C2 C1 Fe1 69.3(10) . . ?
C5 C1 Fe1 71.7(11) . . ?
N1 C1 Fe1 123.8(12) . . ?
C1 C2 C3 107(2) . . ?
C1 C2 Fe1 72.4(11) . . ?
C3 C2 Fe1 68.6(10) . . ?
C1 C2 H010 126.6 . . ?
C3 C2 H010 126.6 . . ?
Fe1 C2 H010 126.6 . . ?
C4 C3 C2 107(2) . . ?
C4 C3 Fe1 72.0(12) . . ?
C2 C3 Fe1 69.2(9) . . ?
C3 C4 C5 110.8(19) . . ?
C3 C4 Fe1 70.2(13) . . ?
C5 C4 Fe1 71.4(10) . . ?
C1 C5 C4 103.2(19) . . ?
C1 C5 Fe1 69.4(10) . . ?
C4 C5 Fe1 67.3(11) . . ?
C1 C5 H00O 128.4 . . ?
C4 C5 H00O 128.4 . . ?
Fe1 C5 H00O 128.3 . . ?
C7 C6 C10 107.7(16) . . ?
C7 C6 Fe1 68.8(10) . . ?
C10 C6 Fe1 69.4(10) . . ?
C7 C6 H00E 126.1 . . ?
C10 C6 H00E 126.1 . . ?
Fe1 C6 H00E 126.1 . . ?
C8 C7 C6 107.9(17) . . ?
C8 C7 Fe1 70.3(11) . . ?
C6 C7 Fe1 70.3(10) . . ?
C8 C7 H00L 126.0 . . ?
C6 C7 H00L 126.0 . . ?
Fe1 C7 H00L 126.0 . . ?
C7 C8 C9 107.1(17) . . ?
C7 C8 Fe1 69.5(11) . . ?
C9 C8 Fe1 68.5(10) . . ?
C7 C8 H00J 126.5 . . ?
C9 C8 H00J 126.4 . . ?
Fe1 C8 H00J 126.5 . . ?
C10 C9 C8 110.7(17) . . ?
C10 C9 Fe1 72.4(11) . . ?
C8 C9 Fe1 69.0(10) . . ?
C10 C9 H00Y 124.6 . . ?
C8 C9 H00Y 124.7 . . ?
Fe1 C9 H00Y 124.7 . . ?
C9 C10 C6 106.6(18) . . ?
C9 C10 Fe1 69.6(12) . . ?
C6 C10 Fe1 68.1(10) . . ?
C9 C10 H00R 126.7 . . ?
C6 C10 H00R 126.7 . . ?
Fe1 C10 H00R 126.7 . . ?
N1 C11 C12 100.9(19) . . ?
N1 C11 H00N 129.5 . . ?
C12 C11 H00N 129.5 . . ?
C11 C12 N3 111.0(17) . . ?
C11 C12 C13 125(2) . . ?
N3 C12 C13 124.5(19) . . ?
O1 C13 C12 109.7(17) . . ?
O1 C13 H00H 109.7 . . ?
C12 C13 H00H 109.7 . . ?
O1 C13 H00M 109.7 . . ?
C12 C13 H00M 109.7 . . ?
H00H C13 H00M 108.2 . . ?
C22 C21 C25 113.6(19) . . ?
C22 C21 N4 122.5(19) . . ?
C25 C21 N4 124(2) . . ?
C22 C21 Fe2 70.3(11) . . ?
C25 C21 Fe2 70.0(11) . . ?
N4 C21 Fe2 125.5(14) . . ?
C21 C22 C23 103.7(19) . . ?
C21 C22 Fe2 69.7(11) . . ?
C23 C22 Fe2 66.9(9) . . ?
C21 C22 H00Q 128.1 . . ?
C23 C22 H00Q 128.1 . . ?
Fe2 C22 H00Q 128.1 . . ?
C24 C23 C22 105.3(18) . . ?
C24 C23 Fe2 70.7(11) . . ?
C22 C23 Fe2 67.9(9) . . ?
C24 C23 H00F 127.3 . . ?
C22 C23 H00F 127.3 . . ?
Fe2 C23 H00F 127.3 . . ?
C23 C24 C25 110.5(19) . . ?
C23 C24 Fe2 68.5(11) . . ?
C25 C24 Fe2 68.9(11) . . ?
C23 C24 H00T 124.6 . . ?
C25 C24 H00T 124.6 . . ?
Fe2 C24 H00T 124.6 . . ?
C21 C25 C24 107(2) . . ?
C21 C25 Fe2 69.6(12) . . ?
C24 C25 Fe2 70.2(12) . . ?
C21 C25 H00G 126.7 . . ?
C24 C25 H00G 126.7 . . ?
Fe2 C25 H00G 126.7 . . ?
C27 C26 C30 107.3(17) . . ?
C27 C26 Fe2 70.3(12) . . ?
C30 C26 Fe2 69.3(9) . . ?
C27 C26 H00I 126.3 . . ?
C30 C26 H00I 126.3 . . ?
Fe2 C26 H00I 126.3 . . ?
C28 C27 C26 110.7(19) . . ?
C28 C27 Fe2 69.2(12) . . ?
C26 C27 Fe2 70.0(11) . . ?
C28 C27 H00Z 124.6 . . ?
C26 C27 H00Z 124.6 . . ?
Fe2 C27 H00Z 124.6 . . ?
C27 C28 C29 107.1(16) . . ?
C27 C28 Fe2 72.0(11) . . ?
C29 C28 Fe2 67.8(9) . . ?
C27 C28 H00D 126.4 . . ?
C29 C28 H00D 126.4 . . ?
Fe2 C28 H00D 126.4 . . ?
C30 C29 C28 109.7(18) . . ?
C30 C29 Fe2 72.6(11) . . ?
C28 C29 Fe2 70.0(10) . . ?
C30 C29 H00S 125.2 . . ?
C28 C29 H00S 125.1 . . ?
Fe2 C29 H00S 125.1 . . ?
C29 C30 C26 105.1(19) . . ?
C29 C30 Fe2 67.4(11) . . ?
C26 C30 Fe2 68.8(10) . . ?
C29 C30 H00K 127.4 . . ?
C26 C30 H00K 127.5 . . ?
Fe2 C30 H00K 127.4 . . ?
N4 C31 C32 99.4(18) . . ?
N4 C31 H00C 130.3 . . ?
C32 C31 H00C 130.3 . . ?
N6 C32 C31 109.6(17) . . ?
N6 C32 C33 124(2) . . ?
C31 C32 C33 126(2) . . ?
O1 C33 C32 112.8(18) . . ?
O1 C33 H00A 109.0 . . ?
C32 C33 H00A 109.0 . . ?
O1 C33 H00B 109.0 . . ?
C32 C33 H00B 109.0 . . ?
H00A C33 H00B 107.8 . . ?
C9 Fe1 C3 123.7(9) . . ?
C9 Fe1 C7 69.3(8) . . ?
C3 Fe1 C7 125.0(10) . . ?
C9 Fe1 C8 42.4(9) . . ?
C3 Fe1 C8 109.3(10) . . ?
C7 Fe1 C8 40.1(8) . . ?
C9 Fe1 C2 162.8(9) . . ?
C3 Fe1 C2 42.2(9) . . ?
C7 Fe1 C2 109.1(9) . . ?
C8 Fe1 C2 125.3(10) . . ?
C9 Fe1 C6 67.6(8) . . ?
C3 Fe1 C6 161.4(9) . . ?
C7 Fe1 C6 40.9(8) . . ?
C8 Fe1 C6 67.9(8) . . ?
C2 Fe1 C6 123.2(8) . . ?
C9 Fe1 C4 108.5(8) . . ?
C3 Fe1 C4 37.8(10) . . ?
C7 Fe1 C4 159.1(10) . . ?
C8 Fe1 C4 124.2(9) . . ?
C2 Fe1 C4 66.6(9) . . ?
C6 Fe1 C4 159.0(9) . . ?
C9 Fe1 C10 38.0(8) . . ?
C3 Fe1 C10 155.2(9) . . ?
C7 Fe1 C10 70.3(8) . . ?
C8 Fe1 C10 68.5(8) . . ?
C2 Fe1 C10 158.9(8) . . ?
C6 Fe1 C10 42.5(7) . . ?
C4 Fe1 C10 121.6(9) . . ?
C9 Fe1 C1 156.7(10) . . ?
C3 Fe1 C1 66.8(9) . . ?
C7 Fe1 C1 124.4(8) . . ?
C8 Fe1 C1 159.8(9) . . ?
C2 Fe1 C1 38.3(9) . . ?
C6 Fe1 C1 109.1(8) . . ?
C4 Fe1 C1 65.8(7) . . ?
C10 Fe1 C1 123.7(9) . . ?
C9 Fe1 C5 121.6(9) . . ?
C3 Fe1 C5 67.5(10) . . ?
C7 Fe1 C5 157.9(9) . . ?
C8 Fe1 C5 160.1(9) . . ?
C2 Fe1 C5 66.5(9) . . ?
C6 Fe1 C5 121.6(8) . . ?
C4 Fe1 C5 41.3(9) . . ?
C10 Fe1 C5 105.7(8) . . ?
C1 Fe1 C5 38.9(8) . . ?
C23 Fe2 C21 70.1(9) . . ?
C23 Fe2 C25 70.4(9) . . ?
C21 Fe2 C25 40.4(8) . . ?
C23 Fe2 C22 45.3(8) . . ?
C21 Fe2 C22 40.0(9) . . ?
C25 Fe2 C22 70.1(8) . . ?
C23 Fe2 C29 105.7(9) . . ?
C21 Fe2 C29 156.3(9) . . ?
C25 Fe2 C29 162.0(9) . . ?
C22 Fe2 C29 120.3(9) . . ?
C23 Fe2 C24 40.7(9) . . ?
C21 Fe2 C24 67.5(8) . . ?
C25 Fe2 C24 40.9(8) . . ?
C22 Fe2 C24 70.9(9) . . ?
C29 Fe2 C24 125.2(8) . . ?
C23 Fe2 C28 120.6(8) . . ?
C21 Fe2 C28 160.1(9) . . ?
C25 Fe2 C28 123.8(7) . . ?
C22 Fe2 C28 159.2(8) . . ?
C29 Fe2 C28 42.1(8) . . ?
C24 Fe2 C28 108.5(8) . . ?
C23 Fe2 C26 161.8(9) . . ?
C21 Fe2 C26 108.0(8) . . ?
C25 Fe2 C26 120.6(8) . . ?
C22 Fe2 C26 121.5(8) . . ?
C29 Fe2 C26 68.4(8) . . ?
C24 Fe2 C26 156.6(9) . . ?
C28 Fe2 C26 67.4(7) . . ?
C23 Fe2 C27 155.8(8) . . ?
C21 Fe2 C27 125.5(9) . . ?
C25 Fe2 C27 108.4(8) . . ?
C22 Fe2 C27 158.6(8) . . ?
C29 Fe2 C27 67.6(9) . . ?
C24 Fe2 C27 122.8(9) . . ?
C28 Fe2 C27 38.8(8) . . ?
C26 Fe2 C27 39.6(8) . . ?
C23 Fe2 C30 122.5(10) . . ?
C21 Fe2 C30 121.4(9) . . ?
C25 Fe2 C30 156.7(8) . . ?
C22 Fe2 C30 104.2(9) . . ?
C29 Fe2 C30 40.1(8) . . ?
C24 Fe2 C30 160.4(9) . . ?
C28 Fe2 C30 69.1(8) . . ?
C26 Fe2 C30 42.0(8) . . ?
C27 Fe2 C30 68.3(9) . . ?
C11 N1 N2 114.3(16) . . ?
C11 N1 C1 127.5(18) . . ?
N2 N1 C1 118.1(16) . . ?
N3 N2 N1 105.6(15) . . ?
N2 N3 C12 108.1(17) . . ?
C31 N4 N5 116.3(16) . . ?
C31 N4 C21 123.5(18) . . ?
N5 N4 C21 120.2(17) . . ?
N6 N5 N4 105.9(18) . . ?
N5 N6 C32 108.8(19) . . ?
C33 O1 C13 112.3(16) . . ?

_refine_diff_density_max         1.073
_refine_diff_density_min         -0.664
_refine_diff_density_rms         0.159

_shelxl_version_number           2013-4

_shelx_res_file                  
;
TITL cu_kk210_0m_b.res in Cc
CELL  1.54178  31.1767   5.6862  15.4318   90.000  104.342   90.000
ZERR     4.00   0.0014   0.0003   0.0007    0.000    0.002    0.000
LATT  -7
SYMM    X, - Y, 1/2 + Z
SFAC  C    H    FE   N    O
UNIT  104 88 8 24 4
MERG   2
OMIT     0.00 132.00
ABIN
TWIN
RIGU C21 C22 C23 C24 C25
FMAP   2
PLAN   20
SIZE     0.020   0.200   0.400
ACTA   132.00
BOND   $H
L.S.   5    0   54
TEMP  -173.00
WGHT    0.109600   55.916901
BASF   0.27142
FVAR       0.25317
C1    1    0.675940    0.144986    0.658115    11.00000    0.03335    0.06164 =
         0.04741   -0.02893    0.00301   -0.02388
C2    1    0.692918   -0.072203    0.668116    11.00000    0.03345    0.08885 =
         0.01736    0.00831   -0.00358    0.01949
AFIX  13
H010  2    0.682999   -0.205710    0.700598    11.00000   -1.20000
AFIX   0
C3    1    0.730141   -0.072716    0.627200    11.00000    0.02308    0.09687 =
         0.04232    0.00506   -0.01459    0.01164
C4    1    0.732899    0.138959    0.595509    11.00000    0.02445    0.10500 =
         0.03952   -0.01328    0.00674    0.00180
C5    1    0.698100    0.289828    0.612095    11.00000    0.07125    0.03816 =
         0.03822   -0.01751    0.00919   -0.02175
AFIX  13
H00O  2    0.692442    0.459518    0.596339    11.00000   -1.20000
AFIX   0
C6    1    0.609361   -0.024203    0.464821    11.00000    0.03263    0.02990 =
         0.04077   -0.00067    0.00139   -0.00464
AFIX  13
H00E  2    0.582964    0.028304    0.485599    11.00000   -1.20000
AFIX   0
C7    1    0.628931   -0.249039    0.477343    11.00000    0.05647    0.05460 =
         0.03843   -0.00312    0.01963   -0.02070
AFIX  13
H00L  2    0.618649   -0.385110    0.507978    11.00000   -1.20000
AFIX   0
C8    1    0.664190   -0.249872    0.438109    11.00000    0.05303    0.03910 =
         0.04666   -0.02239    0.00298    0.00351
AFIX  13
H00J  2    0.684082   -0.385930    0.435031    11.00000   -1.20000
AFIX   0
C9    1    0.667316   -0.014314    0.403026    11.00000    0.03244    0.08184 =
         0.02052   -0.00812    0.00642   -0.01496
AFIX  13
H00Y  2    0.690694    0.038038    0.373093    11.00000   -1.20000
AFIX   0
C10   1    0.635462    0.121533    0.417482    11.00000    0.04134    0.04783 =
         0.04281    0.00282    0.01300   -0.00662
AFIX  13
H00R  2    0.630220    0.290588    0.400243    11.00000   -1.20000
AFIX   0
C11   1    0.604773    0.068290    0.705276    11.00000    0.02203    0.11281 =
         0.01701   -0.01131    0.00340   -0.01097
AFIX  43
H00N  2    0.601374   -0.097190    0.698320    11.00000   -1.20000
AFIX   0
C12   1    0.577871    0.234261    0.736389    11.00000    0.03482    0.06249 =
         0.02730   -0.00310   -0.00255   -0.00414
C13   1    0.537883    0.173181    0.767508    11.00000    0.04017    0.08272 =
         0.04740   -0.00566   -0.00291    0.00132
AFIX  23
H00H  2    0.537430    0.001954    0.778866    11.00000   -1.20000
H00M  2    0.538581    0.256489    0.824173    11.00000   -1.20000
AFIX   0
C21   1    0.323622    0.153182    0.480750    11.00000    0.05879    0.05371 =
         0.03312   -0.00766    0.00456    0.00390
C22   1    0.308227   -0.074860    0.474249    11.00000    0.04084    0.05743 =
         0.03874   -0.01485    0.02722   -0.00457
AFIX  13
H00Q  2    0.319390   -0.210098    0.515029    11.00000   -1.20000
AFIX   0
C23   1    0.268770   -0.070746    0.390775    11.00000    0.02583    0.06928 =
         0.04929    0.00587    0.02053   -0.00313
AFIX  13
H00F  2    0.248736   -0.204383    0.365361    11.00000   -1.20000
AFIX   0
C24   1    0.266024    0.162339    0.360246    11.00000    0.03516    0.06246 =
         0.05193   -0.00933    0.01000   -0.00229
AFIX  13
H00T  2    0.244345    0.220076    0.305282    11.00000   -1.20000
AFIX   0
C25   1    0.300891    0.298103    0.412427    11.00000    0.04752    0.06124 =
         0.03442   -0.00595    0.00928   -0.00512
AFIX  13
H00G  2    0.307268    0.467375    0.403246    11.00000   -1.20000
AFIX   0
C26   1    0.391210    0.013582    0.354674    11.00000    0.01513    0.05324 =
         0.04728   -0.00840    0.01438    0.00014
AFIX  13
H00I  2    0.417136    0.076119    0.400710    11.00000   -1.20000
AFIX   0
C27   1    0.365487    0.138150    0.281302    11.00000    0.07976    0.05025 =
         0.04005   -0.00906    0.01261    0.00158
AFIX  13
H00Z  2    0.369839    0.307567    0.268323    11.00000   -1.20000
AFIX   0
C28   1    0.332015    0.000042    0.233358    11.00000    0.02929    0.05690 =
         0.01357    0.00231    0.00956    0.01081
AFIX  13
H00D  2    0.309225    0.046784    0.178218    11.00000   -1.20000
AFIX   0
C29   1    0.336441   -0.229574    0.276434    11.00000    0.04286    0.07516 =
         0.03537   -0.02494    0.01693   -0.01012
AFIX  13
H00S  2    0.316813   -0.367878    0.255378    11.00000   -1.20000
AFIX   0
C30   1    0.373139   -0.229317    0.350431    11.00000    0.03217    0.08704 =
         0.04919    0.00549    0.01369    0.02694
AFIX  13
H00K  2    0.384504   -0.363090    0.391821    11.00000   -1.20000
AFIX   0
C31   1    0.393818    0.078368    0.598486    11.00000    0.03380    0.07910 =
         0.01857    0.01442    0.01096    0.00281
AFIX  43
H00C  2    0.396732   -0.086941    0.593088    11.00000   -1.20000
AFIX   0
C32   1    0.421323    0.244514    0.659030    11.00000    0.03099    0.09207 =
         0.03271   -0.00209    0.01635    0.00519
C33   1    0.461413    0.189647    0.728314    11.00000    0.03696    0.09661 =
         0.04634   -0.03264    0.00933   -0.00338
AFIX  23
H00A  2    0.461362    0.281945    0.782685    11.00000   -1.20000
H00B  2    0.461083    0.020882    0.743903    11.00000   -1.20000
AFIX   0
FE1   3    0.673299   -0.005594    0.535645    11.00000    0.01858    0.05560 =
         0.01808   -0.00184    0.00208   -0.00111
FE2   3    0.325725    0.017916    0.361694    11.00000    0.02110    0.01066 =
         0.01986   -0.00418    0.00520    0.00240
N1    4    0.637143    0.213290    0.687966    11.00000    0.03963    0.05710 =
         0.04025   -0.00876    0.00082    0.00639
N2    4    0.631055    0.457778    0.704038    11.00000    0.02146    0.06868 =
         0.04066    0.00263    0.00434    0.00376
N3    4    0.595219    0.468914    0.735675    11.00000    0.02179    0.07388 =
         0.02981    0.00136    0.00325   -0.00497
N4    4    0.362387    0.229912    0.551345    11.00000    0.04580    0.05808 =
         0.03209   -0.01670    0.00675   -0.00932
N5    4    0.368442    0.462802    0.572914    11.00000    0.02386    0.11687 =
         0.03380   -0.01699    0.00189    0.00316
N6    4    0.403819    0.473146    0.640969    11.00000    0.03542    0.07206 =
         0.02855    0.00048    0.00377    0.00402
O1    5    0.499656    0.237857    0.702177    11.00000    0.04713    0.05151 =
         0.03991   -0.01066    0.00803   -0.01933
HKLF    4

REM  cu_kk210_0m_b.res in Cc
REM R1 =  0.0971 for    3634 Fo > 4sig(Fo)  and  0.1076 for all    4101 data
REM    317 parameters refined using     32 restraints

END

WGHT      0.1125     56.1002

REM Highest difference peak  1.073,  deepest hole -0.664,  1-sigma level  0.159
Q1    1   0.6379 -0.2382  0.6870  11.00000  0.05    1.07
Q2    1   0.6973  0.6741  0.6061  11.00000  0.05    1.00
Q3    1   0.5790 -0.2394  0.7384  11.00000  0.05    0.99
Q4    1   0.4246 -0.2168  0.6572  11.00000  0.05    0.92
Q5    1   0.3632 -0.1835  0.5447  11.00000  0.05    0.90
Q6    1   0.7307 -0.2045  0.5855  11.00000  0.05    0.83
Q7    1   0.2677  0.0731  0.4075  11.00000  0.05    0.81
Q8    1   0.3035 -0.2649  0.4146  11.00000  0.05    0.79
Q9    1   0.6701  0.1889  0.4371  11.00000  0.05    0.78
Q10   1   0.4669 -0.1740  0.7374  11.00000  0.05    0.76
Q11   1   0.3361  0.2864  0.2805  11.00000  0.05    0.73
Q12   1   0.3709  0.2192  0.3413  11.00000  0.05    0.72
Q13   1   0.5424 -0.2048  0.7732  11.00000  0.05    0.71
Q14   1   0.6290  0.1834  0.4798  11.00000  0.05    0.71
Q15   1   0.3017  0.0738  0.4758  11.00000  0.05    0.67
Q16   1   0.4989 -0.1607  0.5244  11.00000  0.05    0.65
Q17   1   0.3000 -0.6775  0.2818  11.00000  0.05    0.65
Q18   1   0.3293 -0.0855  0.3835  11.00000  0.05    0.63
Q19   1   0.6723 -0.2345  0.6439  11.00000  0.05    0.62
Q20   1   0.7333  0.0786  0.4807  11.00000  0.05    0.58
;
_shelx_res_checksum              3303

_shelx_hkl_file                  
;
   2   0   0  320.77   25.40
  -2   0   0  325.37   25.40
  -2   0   0  378.26   25.40
   4   0   0 1226.98   92.49
   4   0   0 1272.97   92.59
   6   0   0 6734.53  497.35
   8   0   0  401.76   30.40
  10   0   0 1101.79   82.09
  12   0   0 2336.87  168.88
  12   0   0 2223.58  169.08
  14   0   0  810.72   62.39
 -14   0   0  822.92   62.19
  14   0   0  839.42   62.69
  14   0   0  864.21   62.29
  16   0   0  790.82   58.09
 -16   0   0  731.93   57.69
  16   0   0  786.92   58.49
  16   0   0  784.72   57.89
 -18   0   0  479.85   36.50
  18   0   0  505.75   36.70
  18   0   0  471.35   37.60
  18   0   0  473.95   37.20
 -20   0   0  431.66   35.20
  20   0   0  495.05   35.80
 -22   0   0 1085.99   85.79
  22   0   0 1213.18   86.19
  24   0   0  389.86   31.80
 -24   0   0  405.46   31.50
 -26   0   0  185.48   15.50
  26   0   0  181.28   18.60
 -26   0   0  178.08   18.40
 -26   0   0  189.98   16.50
 -28   0   0  141.79   14.30
 -28   0   0   94.89   11.00
  28   0   0  125.69   19.40
 -28   0   0  117.49   11.30
 -28   0   0  125.79   11.00
  30   0   0  756.72   54.69
 -30   0   0  748.13   54.69
 -30   0   0  719.03   54.69
 -30   0   0  701.03   54.49
  32   0   0  381.26   28.70
 -32   0   0  379.46   28.60
 -32   0   0  340.67   28.40
 -32   0   0  408.46   29.00
 -34   0   0   43.10    7.10
 -34   0   0   50.39    6.50
 -36   0   0   15.00    4.30
   1  -1   0  509.85   43.40
  -1  -1   0  654.53   43.70
   3  -1   0 5599.94  393.26
  -3  -1   0 5026.50  393.66
  -3   1   0 5348.66  393.06
  -5  -1   0 1757.42  124.39
   5  -1   0 1625.24  123.89
   5   1   0 1636.94  123.89
   7  -1   0   20.40    4.00
  -7  -1   0   22.10    4.90
   7   1   0   15.50    3.20
   9  -1   0 1683.43  120.19
   9   1   0 1553.74  119.99
  11  -1   0  692.93   57.39
  11  -1   0  767.52   55.89
  11   1   0  759.92   55.79
  13  -1   0   41.70    7.10
  13  -1   0   35.50    9.50
  13   1   0   37.50    8.80
  15  -1   0 1992.20  135.39
 -15  -1   0 1898.61  134.29
  15  -1   0 1889.51  134.29
  15  -1   0 1947.01  134.59
 -15  -1   0 1621.34  134.59
 -15   1   0 1788.32  134.39
  15   1   0 1689.93  134.29
  15   1   0 1924.41  135.19
 -15   1   0 1555.04  134.09
 -17  -1   0 1882.41  145.39
  17  -1   0 2019.80  146.49
  17  -1   0 2015.90  145.19
  17  -1   0 1999.40  145.49
 -17   1   0 1830.92  145.19
  17   1   0 1881.51  145.19
  17   1   0 2067.79  147.09
  17   1   0 2034.40  145.99
 -17   1   0 1890.21  144.99
  19  -1   0   59.29    8.80
 -19  -1   0   52.39    8.70
 -19   1   0   58.79    8.10
  19   1   0   49.80    7.00
  19   1   0   56.39   11.80
 -21  -1   0  185.68   17.00
  21  -1   0  199.38   18.00
  21   1   0  188.18   17.00
 -21   1   0  209.38   17.00
 -23  -1   0  170.58   15.70
  23  -1   0  183.98   15.30
  23   1   0  139.69   15.10
 -23   1   0  181.68   14.70
 -25  -1   0   41.20    9.40
  25  -1   0   54.69   14.50
 -25   1   0   40.00    9.40
  25   1   0   26.80   12.10
  27  -1   0   -1.60    6.10
 -27   1   0    3.40    4.30
  27   1   0    1.30    8.40
 -27   1   0    0.80    1.20
 -29  -1   0  455.55   32.70
  29  -1   0  432.86   32.60
 -29  -1   0  445.16   32.60
  29   1   0  360.86   32.60
 -29   1   0  426.86   32.60
 -29   1   0  446.26   32.40
 -31  -1   0  173.78   14.50
 -31  -1   0  175.58   14.60
  31  -1   0  168.28   14.20
 -31   1   0  164.38   14.10
 -31   1   0  169.58   14.10
 -31   1   0  170.78   14.00
  33  -1   0   71.79    8.80
 -33  -1   0   68.99    8.20
 -33  -1   0   73.19    7.60
 -33   1   0   68.59    8.00
 -33   1   0   74.99    8.50
 -33   1   0   65.79    7.30
 -35  -1   0  259.57   20.00
  35  -1   0  272.77   20.50
 -35  -1   0  243.68   20.00
 -35   1   0  266.07   20.00
 -35   1   0  260.87   20.10
   0  -2   0  747.63   56.69
   2  -2   0  758.22   53.59
  -2  -2   0  677.83   54.69
  -4  -2   0  762.82   56.49
   4  -2   0  749.42   55.59
   4   2   0  719.53   55.49
   6  -2   0  232.88   17.80
   6  -2   0  212.68   20.40
   6   2   0  225.58   17.50
   8  -2   0  928.21   68.19
   8  -2   0  965.70   67.89
  -8  -2   0  937.71   68.09
   8  -2   0  881.41   67.99
   8  -2   0  857.11   67.89
   8   2   0  884.71   67.89
  10  -2   0  119.99   11.60
 -10  -2   0  133.29   11.00
  10  -2   0  108.99   11.60
  10  -2   0  126.69   11.90
  10   2   0  128.59   11.60
 -12  -2   0  524.85   37.70
 -12  -2   0  493.95   38.00
  12  -2   0  462.55   38.20
  12  -2   0  499.15   37.90
  12  -2   0  470.25   38.20
  12   2   0  531.25   38.40
 -14  -2   0 2427.86  166.88
 -14  -2   0 2272.67  166.98
  14  -2   0 2238.78  166.78
  14  -2   0 2318.97  167.68
  14   2   0 2254.67  167.58
 -14   2   0 1981.90  166.78
  16  -2   0   51.59    7.30
 -16  -2   0   27.00   10.90
 -16  -2   0   44.30    6.40
  16  -2   0   54.79   10.40
  16   2   0   45.50    8.90
  18  -2   0  484.65   36.20
  18  -2   0  462.05   35.40
 -18  -2   0  436.96   36.50
  18   2   0  435.46   35.30
 -18   2   0  425.26   35.20
 -18   2   0  492.55   35.80
 -20  -2   0  390.66   31.80
  20  -2   0  436.56   31.90
  20  -2   0  387.06   31.70
 -20   2   0  378.26   30.80
  20   2   0  353.96   30.80
  22  -2   0   11.30    6.50
  22  -2   0   17.00    8.70
 -22   2   0    6.90    4.30
  24  -2   0   43.00   14.60
 -24  -2   0   43.20    7.90
  24  -2   0   43.10    9.50
  24  -2   0   34.90   10.40
 -24   2   0   45.70   11.10
  26  -2   0  433.66   31.60
 -26  -2   0  426.56   31.40
  26  -2   0  435.76   31.20
 -26  -2   0  428.56   31.60
 -26  -2   0  471.55   30.90
 -26  -2   0  385.86   30.80
  26  -2   0  394.86   31.10
  26  -2   0  428.66   34.20
  26   2   0  376.96   33.20
 -26   2   0  385.36   32.80
 -26   2   0  345.47   31.00
 -28  -2   0   45.00    7.30
  28  -2   0   32.40    7.00
 -28  -2   0   40.90    7.10
 -28   2   0   24.60    6.20
 -30  -2   0   12.70    6.20
  30  -2   0   20.10    7.60
 -32  -2   0  149.29   12.40
  32  -2   0  137.49   13.30
 -32  -2   0  136.39   12.00
 -32   2   0  148.69   12.40
 -32   2   0  151.48   11.90
  34  -2   0   55.19    6.90
 -34  -2   0   50.89    6.20
 -34  -2   0   56.39    6.00
 -34   2   0   54.99    5.70
 -34   2   0   65.89    6.30
   1  -3   0   15.00    4.90
  -1  -3   0   21.60    5.80
   1  -3   0   33.70   12.70
  -1  -3   0    7.20    6.20
   3  -3   0  795.12   65.99
   3  -3   0  849.91   66.29
   3  -3   0  970.40   67.09
  -3  -3   0  964.30   67.19
  -3  -3   0  914.81   66.89
   3  -3   0  888.21   65.99
  -3  -3   0  829.12   65.89
   3   3   0  871.91   66.29
  -5  -3   0  475.05   33.50
   5  -3   0  459.95   33.80
   5  -3   0  412.96   32.70
   5  -3   0  418.86   32.90
  -5  -3   0  397.66   32.70
   5  -3   0  407.96   33.00
   5   3   0  438.16   33.30
   7  -3   0   38.20    6.80
   7  -3   0   34.10    8.90
  -7  -3   0   35.30    7.00
   7  -3   0   25.70    7.30
   7  -3   0   34.80    7.30
   7   3   0   35.80    6.80
   9  -3   0  756.12   59.59
   9  -3   0  800.62   59.39
   9  -3   0  783.32   59.09
  -9  -3   0  821.02   59.19
   9  -3   0  812.82   59.09
  -9  -3   0  785.92   58.99
   9   3   0  818.62   59.69
  -9   3   0  735.93   58.69
   9   3   0  747.63   59.09
 -11  -3   0  805.62   52.59
  11  -3   0  589.64   52.09
  11  -3   0  717.33   52.49
 -11  -3   0  659.73   52.29
 -11   3   0  699.43   51.99
  13  -3   0  114.59   12.80
 -13  -3   0   68.19   11.20
 -13  -3   0   93.89    9.80
  13  -3   0   88.59   10.40
 -15  -3   0  275.47   23.90
  15  -3   0  273.07   23.00
 -15  -3   0  310.27   22.80
  17  -3   0  242.88   24.40
  17  -3   0  244.98   20.60
  19  -3   0    4.30    5.70
  19  -3   0    8.70    7.80
 -19   3   0   13.60    6.10
  21  -3   0  254.67   21.80
 -21  -3   0  242.18   20.70
  21  -3   0  251.17   21.70
 -21  -3   0  244.28   21.00
  21  -3   0  263.87   24.20
 -21  -3   0  292.67   20.70
 -21  -3   0  308.77   23.80
 -21  -3   0  249.28   23.70
  21  -3   0  255.37   22.10
  21  -3   0  281.97   23.00
  21  -3   0  295.47   25.30
 -21   3   0  262.17   23.60
  23  -3   0   38.20   14.20
 -23  -3   0   40.80    6.30
  23  -3   0   35.80    8.50
  23  -3   0   42.80   14.90
 -23  -3   0   36.50    5.50
 -23  -3   0   45.20   10.30
 -23  -3   0   42.20    9.50
 -23  -3   0   34.10    6.40
 -25  -3   0   52.59    9.10
  25  -3   0   59.09    9.10
 -25  -3   0   43.50    6.50
 -25  -3   0   55.89    5.90
 -25  -3   0   38.60    5.40
  25  -3   0   63.29    9.60
 -25  -3   0   53.39    9.10
  27  -3   0   20.20    8.40
 -27  -3   0   20.40    6.30
 -27  -3   0   18.80    5.80
 -27  -3   0   33.00    5.30
 -29  -3   0   50.09    6.10
 -29  -3   0   37.20    6.30
  29  -3   0   38.40    5.50
 -29  -3   0   34.50    4.60
  29  -3   0   55.69    7.80
 -29  -3   0   42.40    6.40
  31  -3   0   97.29    9.60
 -31  -3   0  104.99    9.10
 -31  -3   0  110.89    9.30
 -31   3   0  118.39    9.30
   0  -4   0  934.91   62.09
   0  -4   0  720.73   61.29
   0  -4   0  749.82   61.29
   0  -4   0  861.51   61.99
  -2  -4   0  103.19   11.10
  -2  -4   0  106.19   10.30
  -2  -4   0  106.99   13.60
   2  -4   0  109.09   11.00
   2  -4   0   82.79   14.60
   2  -4   0   87.99   11.40
   2  -4   0  104.09   11.50
  -2  -4   0  110.19   11.60
   4  -4   0  265.37   24.90
  -4  -4   0  277.57   22.30
   4  -4   0  305.07   22.40
  -4  -4   0  228.48   23.90
   4  -4   0  285.47   22.30
  -6  -4   0  276.27   23.30
  -6  -4   0  297.57   23.60
   6  -4   0  245.18   24.90
   6  -4   0  288.57   23.30
   6  -4   0  285.67   22.70
   8  -4   0  230.48   20.30
  -8  -4   0  246.68   20.70
   8  -4   0  240.98   21.10
  -8  -4   0  212.68   20.90
   8  -4   0  224.78   20.30
 -10  -4   0   29.60    8.20
  10  -4   0   45.20    9.70
  12  -4   0  257.67   21.70
  12  -4   0  198.98   19.80
 -12  -4   0  208.98   19.20
  14  -4   0  118.89   13.20
  16  -4   0    5.00    4.80
 -16  -4   0   42.80   12.30
  16  -4   0   -0.30    9.00
  18  -4   0   92.39   11.60
  18  -4   0   62.49   21.90
  18  -4   0  102.29   12.10
 -18  -4   0   72.19    8.10
 -18  -4   0   86.49    8.40
 -18  -4   0   92.29    9.40
 -18  -4   0   77.09   15.00
 -18   4   0   81.89   17.90
 -20  -4   0  186.18   14.40
 -20  -4   0  212.18   14.50
  20  -4   0  163.48   15.60
  20  -4   0  180.58   17.60
  20  -4   0  177.38   16.90
 -20  -4   0  141.29   18.10
  20  -4   0  184.08   15.90
 -20  -4   0  186.08   14.50
  22  -4   0    1.70    1.30
  22  -4   0    1.50    1.20
 -22  -4   0   12.60    5.10
  22  -4   0    6.10    2.80
 -22  -4   0    2.60    1.60
 -22  -4   0    4.30    1.50
  22  -4   0    4.00    1.60
  24  -4   0  138.39   12.70
 -24  -4   0  133.39   11.80
  24  -4   0  138.19   12.20
 -24  -4   0  122.99   11.10
 -24  -4   0  141.69   11.50
  24  -4   0  128.99   13.10
 -24  -4   0  123.89   12.40
 -24  -4   0  139.69   11.60
  26  -4   0  138.59   12.10
  26  -4   0  131.09   11.60
 -26  -4   0  135.19   11.10
 -26  -4   0  115.59   11.10
 -26  -4   0  127.19   10.80
  26  -4   0  125.79   11.30
 -26  -4   0  154.18   12.30
 -28  -4   0   17.20    4.20
 -28  -4   0   19.10    3.20
  28  -4   0   17.40    3.60
 -28  -4   0   26.10    5.10
  -1  -5   0  148.59   17.10
  -1  -5   0  150.48   19.40
  -1  -5   0  166.98   16.70
  -1  -5   0  191.38   16.50
   1  -5   0  158.28   19.70
   1  -5   0  205.38   17.20
   1  -5   0  211.38   17.20
   1  -5   0  177.98   18.90
  -1  -5   0  193.48   16.80
  -3  -5   0   62.49   11.10
  -3  -5   0   61.39    9.70
   3  -5   0   57.49   12.70
  -3  -5   0   52.49   12.90
   3  -5   0   55.49   10.20
   3  -5   0   47.40   15.70
  -3  -5   0   60.29   10.10
   3  -5   0   51.79   10.50
   3  -5   0   92.09   29.60
   5  -5   0   28.20   11.20
  -5  -5   0   59.79    9.20
  -5  -5   0   41.20   10.10
   5  -5   0   50.19   16.90
  -7  -5   0  122.49   11.10
  -7  -5   0  116.79   13.20
  -7  -5   0  105.79   13.20
  -7  -5   0  133.69   13.70
   7  -5   0   95.29   12.20
   7  -5   0   98.89   14.10
   7  -5   0  114.39   19.40
   9  -5   0  121.89   19.00
  -9  -5   0  153.08   13.80
  -9  -5   0  124.79   14.00
   9  -5   0  135.09   14.40
   9  -5   0  149.79   16.00
   9  -5   0  141.29   19.30
   9  -5   0  140.69   15.30
  -9  -5   0  158.38   12.70
  -9  -5   0  147.19   12.70
  11  -5   0  116.29   16.50
 -11  -5   0  109.29   13.00
 -11  -5   0  114.19   12.30
  11  -5   0  121.49   16.40
 -11  -5   0  130.99   12.90
  11  -5   0  133.39   14.20
 -11  -5   0  120.79   10.80
  11  -5   0   77.29   18.70
  13  -5   0    8.90    3.20
  13  -5   0    3.30    2.40
 -13  -5   0   24.90    8.00
 -13  -5   0   11.60    4.70
  13  -5   0   25.30   10.90
  13  -5   0   27.40   10.10
 -13  -5   0    6.20    2.50
 -15  -5   0   77.69   10.20
 -15  -5   0   97.89    9.50
  15  -5   0   78.39   13.50
 -15  -5   0   70.09    8.00
 -15  -5   0   91.99    9.20
 -15  -5   0  102.89   11.20
  15  -5   0   60.59   12.40
  15  -5   0   73.39   10.00
  15  -5   0   50.79   14.40
 -17  -5   0  194.08   17.10
  17  -5   0  181.38   17.90
  17  -5   0  195.58   17.00
  17  -5   0  166.78   16.30
 -17  -5   0  200.98   16.00
 -17  -5   0  217.08   15.80
 -17  -5   0  188.68   15.20
 -19  -5   0   24.20    8.90
 -21  -5   0   56.09    6.30
 -21  -5   0   65.99    6.80
  21  -5   0   54.29    7.20
 -21  -5   0   63.19    6.40
  21  -5   0   57.89    7.40
 -21  -5   0   69.49    8.70
 -23  -5   0  198.08   16.20
 -23  -5   0  207.28   15.40
 -23  -5   0  196.38   15.60
  23  -5   0  188.48   15.80
  23  -5   0  195.88   15.80
  23  -5   0  218.18   16.60
 -23  -5   0  198.08   15.40
   2  -6   0   68.99   15.90
   2  -6   0  100.19   15.50
  -4  -6   0   37.30    8.10
   6  -6   0   73.89   17.40
  -6  -6   0   94.49    8.80
   6  -6   0   74.29   12.50
  -6  -6   0   90.99    9.50
  -6  -6   0   74.49    9.00
  -8  -6   0   87.19    8.10
   8  -6   0   85.19   13.80
   8  -6   0   59.39   11.50
   8  -6   0   50.09   11.00
  -8  -6   0   61.89   10.30
  -8  -6   0   71.79    9.30
  -8  -6   0   70.19    9.00
  10  -6   0   18.40    8.50
 -10  -6   0   15.10    8.00
 -10  -6   0   11.70    5.90
 -10  -6   0   16.30    6.10
 -10  -6   0   18.50    7.10
  12  -6   0   26.60    7.00
  12  -6   0   45.40    6.30
 -12  -6   0   45.40    5.80
  12  -6   0   36.50    5.90
 -12  -6   0   44.50    8.00
 -12  -6   0   35.30    6.00
 -14  -6   0  108.49    9.00
 -14  -6   0  108.29    9.80
  14  -6   0   95.69    9.70
 -14  -6   0   99.89   10.30
  14  -6   0   90.39    9.50
  16  -6   0    2.40    1.90
 -16  -6   0    0.30    1.30
 -16  -6   0    1.00    1.10
 -16  -6   0   -1.10    1.40
  16  -6   0   -1.30    0.80
 -36   0   1    0.80    0.80
 -32   0   1   24.50    7.00
 -30   0   1   -0.70    1.20
 -30   0   1    0.20    0.90
 -30   0   1   -0.20    1.20
 -28   0   1   -0.20    0.90
  28   0  -1    0.30    6.70
 -28   0   1   -1.80    1.10
 -28   0   1   -4.30    4.10
 -28   0   1   -1.00    1.30
 -26   0   1    2.00    4.70
  26   0  -1    4.40    5.70
 -24   0   1   -0.30    3.60
  24   0  -1   -0.30    4.50
  22   0  -1    4.60    3.80
  20   0  -1   13.90    6.90
 -20   0   1   -3.20    2.50
  20   0  -1   -4.20    3.30
 -18   0   1    1.10    2.00
  18   0  -1    1.40    3.70
  18   0  -1    0.40    2.80
  16   0  -1    0.00    3.10
 -16   0   1    3.70    2.30
  16   0  -1    2.30    2.20
  14   0  -1   11.90    6.60
  12   0  -1   -0.60    1.60
  10   0  -1   -0.20    1.50
  -8   0   1    9.70    2.80
   6   0  -1    1.10    1.30
   4   0  -1   -0.70    0.50
  -2   0   1   -0.10    0.20
   2   0  -1   -0.10    0.20
   0   0   1    0.10    0.20
   2   0   1   -0.40    0.40
   4   0   1    0.50    0.80
   6   0   1    1.00    1.20
   8   0   1    1.40    1.40
  10   0   1   -0.40    1.50
  12   0   1   15.80    7.10
  14   0   1   -2.90    2.80
 -14   0  -1    0.60    2.60
  14   0   1    1.40    2.20
 -14   0  -1   -2.70    2.00
  16   0   1   18.60    7.70
  18   0   1    1.10    3.30
 -18   0  -1   12.70    6.40
  22   0   1    3.40    5.50
 -22   0  -1   14.70    7.50
  24   0   1   -7.80    5.20
 -24   0  -1    3.80    4.10
  26   0   1    2.60    5.60
 -26   0  -1   26.30   12.40
 -28   0  -1   11.50    5.30
 -30   0  -1   -0.10    1.20
 -30   0  -1    0.40    1.00
  30   0   1    1.70    1.30
  32   0   1    0.40    1.10
 -34   0  -1    1.00    1.00
 -34   0  -1    1.20    0.80
  34   0   1   -0.10    1.10
 -35  -1   1   15.90    5.90
 -35  -1   1   10.30    5.00
 -35   1   1   18.50    6.20
 -33  -1   1   42.30    6.50
 -33  -1   1   36.30    6.20
 -33   1   1   27.30    6.30
 -33   1   1   31.40    5.60
 -33   1   1   24.10    7.00
 -31  -1   1   18.80    5.60
 -31   1   1   11.20    5.70
 -29  -1   1   22.60    6.90
 -29  -1   1   11.50    6.20
 -29   1   1   15.10    5.10
 -29   1   1   18.20    6.40
 -27  -1   1   28.90    6.90
  27  -1  -1   23.00    7.60
  27  -1  -1   17.00    7.50
 -27  -1   1   27.60    9.30
 -27   1   1   26.20    7.30
 -25  -1   1   30.60    9.60
  25  -1  -1   22.20   11.00
 -25   1   1   28.80    8.70
  25   1  -1   17.60    7.30
  25   1  -1   21.20    6.40
 -23  -1   1    5.90    3.80
  23  -1  -1    9.60    5.30
  23   1  -1    6.70    4.30
  23   1  -1   -1.10    4.10
 -23   1   1    8.60    4.20
 -21  -1   1    9.30    3.60
  21  -1  -1   16.20    8.50
  21   1  -1   18.60    8.20
 -21   1   1   26.40    8.40
 -19  -1   1   23.90    7.80
  19  -1  -1   33.10    7.80
 -19   1   1   29.50    6.40
 -17  -1   1   28.50    7.40
  17  -1  -1   51.89    8.90
  17  -1  -1   37.20    5.90
 -17   1   1   35.30    6.30
  17   1  -1   50.89   11.60
  17   1  -1   32.60    6.10
 -15  -1   1    3.80    3.30
  15  -1  -1    5.50    3.20
  15  -1  -1   16.30    8.50
  15  -1  -1    8.70    3.00
  15   1  -1   18.70    8.50
 -15   1   1   12.00    5.50
 -13  -1   1    5.40    3.50
  13  -1  -1    5.70    3.50
  13  -1  -1   14.20    5.30
  13  -1  -1    4.60    2.60
  13   1  -1    2.30    2.60
 -11  -1   1   24.10    6.00
  11  -1  -1   37.30    6.90
  11   1  -1   39.30    5.50
   9  -1  -1   34.90    4.90
  -9  -1   1   42.70    5.90
   9   1  -1   34.70    4.80
  -7  -1   1   36.00    4.50
   7  -1  -1   40.00    4.70
   7   1  -1   36.50    4.00
   5  -1  -1  312.27   22.50
  -5  -1   1  289.07   22.70
   5   1  -1  292.67   22.50
   3  -1  -1  122.69    9.80
  -3  -1   1  139.09   10.30
  -3   1   1  116.09    9.50
  -1  -1   1 1298.07   91.79
  -1  -1   1 1183.98   91.79
   1  -1  -1 1235.28   91.59
   1  -1   1  126.99   10.30
   1  -1   1  140.59   10.40
   3  -1   1  128.89   10.00
   3  -1   1  127.09    9.80
   3   1   1  120.39    9.70
   5  -1   1    0.80    0.80
   5   1   1    0.40    0.90
   7   1   1    7.90    3.40
   9  -1   1    0.80    1.60
   9   1   1    1.40    1.90
  11  -1   1    3.50    1.90
  11  -1   1   -1.50    3.10
  11   1   1    5.60    2.20
  13  -1   1   -0.40    2.50
 -13  -1  -1   -1.00    2.90
  13  -1   1   18.40    8.00
  13  -1   1    5.80    3.40
  13   1   1    0.00    3.40
  13   1   1    2.40    2.50
 -13   1  -1    2.10    4.30
  15  -1   1   11.30    5.90
 -15  -1  -1    4.00    3.50
  15  -1   1    1.80    2.80
  15  -1   1    3.90    3.70
 -15  -1  -1   -1.70    3.90
  15   1   1    4.80    3.50
  15   1   1    4.60    2.80
 -15   1  -1   -0.20    3.20
 -15   1  -1    1.90    2.60
 -17  -1  -1   32.00    7.20
  17  -1   1   19.60    6.10
  17  -1   1   16.20    8.80
 -17  -1  -1   17.60    5.60
 -17   1  -1   19.60    4.90
 -17   1  -1   31.50    6.50
  19  -1   1   13.30    8.10
 -19  -1  -1    6.10    3.30
  19   1   1   27.50    8.80
 -19   1  -1    6.60    3.40
  21  -1   1   20.30   11.70
 -21  -1  -1   35.20   10.00
  21  -1   1   33.90    9.40
 -21   1  -1   22.10    8.70
  21   1   1   43.00    8.90
  23  -1   1   32.20   11.50
 -23   1  -1   25.00    8.00
  23   1   1   31.00   10.30
  25  -1   1   22.50    9.90
 -25  -1  -1   27.30    7.40
 -25   1  -1   23.10    7.30
  25   1   1   35.20   15.30
 -25   1  -1   16.90    9.40
  27  -1   1   12.80    6.60
 -27  -1  -1   17.70    6.40
 -27  -1  -1   21.00    6.50
 -27   1  -1    4.80    4.60
 -27   1  -1   14.00    5.60
  27   1   1    9.80    7.60
 -29  -1  -1   15.40    6.80
  29  -1   1   12.90    7.60
 -29  -1  -1   24.60    6.50
 -29   1  -1   14.60    5.90
 -31  -1  -1   21.70    6.50
 -31   1  -1   26.70    6.30
 -31   1  -1   16.60    5.20
 -33  -1  -1   13.00    5.40
 -33   1  -1   11.50    5.30
  34  -2  -1   10.00    5.40
 -34  -2   1    8.90    4.70
  32  -2  -1   51.89    8.90
 -32  -2   1   41.20    6.30
 -32  -2   1   40.50    6.70
 -32   2   1   36.70    6.90
 -32   2   1   39.90    5.80
 -30  -2   1   14.00    6.40
 -30   2   1   17.90    5.10
 -28  -2   1    2.90    1.90
  28  -2  -1    8.70    3.40
  28  -2  -1   16.10    7.30
 -28  -2   1    2.40    1.20
  26  -2  -1   23.90   13.30
  26  -2  -1   23.80    5.00
 -26  -2   1   32.90    5.80
 -26  -2   1   34.00    6.90
 -26  -2   1   19.50    4.70
  26  -2  -1   37.80    7.20
 -26   2   1   25.90    5.60
 -26   2   1   46.50   12.90
  26   2  -1   30.00   12.00
 -24  -2   1   11.40    4.80
  24  -2  -1    8.00    6.40
  24  -2  -1    6.40    2.60
  24   2  -1    2.60    5.10
 -24   2   1    2.60    5.10
  22  -2  -1   45.10   15.60
  20  -2  -1   70.09   14.10
  20  -2  -1   50.89    8.90
 -20  -2   1   41.50   12.00
 -20   2   1   44.40    8.80
  18  -2  -1   20.90   13.00
  18  -2  -1   24.90    8.50
 -18   2   1   28.90    9.20
  16  -2  -1  148.49   17.00
 -16  -2   1  165.58   15.30
  16  -2  -1  166.18   13.90
  16  -2  -1  185.38   20.80
 -16   2   1  133.29   14.90
  14  -2  -1    8.60    5.00
 -14  -2   1   14.90    5.00
  14  -2  -1   20.20    6.00
 -12  -2   1   19.70    5.10
  12  -2  -1   24.30    5.80
  12  -2  -1   22.60    8.40
  12  -2  -1   33.80    6.50
  12   2  -1   18.70    6.30
 -10  -2   1  280.07   23.20
  10  -2  -1  290.17   23.20
  10  -2  -1  290.27   22.80
 -10  -2   1  272.67   24.60
 -10  -2   1  316.27   23.10
  10  -2  -1  296.47   23.40
  10   2  -1  313.37   23.20
   8  -2  -1    4.00    2.90
   8  -2  -1   10.40    4.60
  -8  -2   1   16.60    6.90
   8  -2  -1    7.90    2.70
  -8  -2   1   12.40    5.40
   8  -2  -1   15.60    5.00
   6  -2  -1  106.59    9.10
   6   2  -1  103.49    8.90
   4  -2  -1  294.67   20.70
  -4  -2   1  239.28   21.80
  -4   2   1  274.17   20.60
   2  -2  -1  151.48   11.80
  -2  -2   1  144.69   13.30
   0  -2   1   59.39    6.00
   2  -2   1  194.28   16.70
   2  -2   1  197.68   15.70
   2   2   1  203.48   15.60
   4  -2   1  278.47   23.10
   4  -2   1  317.87   22.80
   4   2   1  288.37   22.50
   6  -2   1   43.50    7.30
  -6  -2  -1   62.29    6.50
   6  -2   1   52.89    6.50
   6  -2   1   49.60    7.00
   6   2   1   55.09    6.40
   8  -2   1  118.99   10.50
  -8  -2  -1  108.49   11.00
   8  -2   1   88.49   10.90
   8  -2   1  121.89   10.10
   8  -2   1   99.59   11.90
   8   2   1  114.49   10.30
  10  -2   1  111.89   10.90
  10  -2   1  103.19   10.50
  10  -2   1   98.39   10.00
  10  -2   1   91.59   10.30
  10   2   1  103.09    9.90
  12  -2   1   20.00    6.60
 -12  -2  -1   18.20    6.60
  12  -2   1   30.50    7.10
 -12   2  -1   30.10    5.00
  14  -2   1  168.48   15.40
 -14  -2  -1  147.99   13.10
  14  -2   1  144.99   13.60
 -14   2  -1  132.49   12.60
  14   2   1  193.08   20.80
  14   2   1  121.19   15.20
  16  -2   1   18.80    7.90
 -16  -2  -1    4.60    4.40
  16  -2   1    5.10    4.70
 -16  -2  -1    5.10    4.60
  16   2   1    5.80    3.70
  18  -2   1    5.40    4.40
 -18  -2  -1    5.60    4.00
  18  -2   1   18.90   11.20
  18   2   1    9.30    4.00
 -18   2  -1   14.00    4.00
 -18   2  -1   21.70    9.60
  20  -2   1   33.10   10.40
  20  -2   1   36.70   12.00
  20   2   1   31.00   11.60
 -20   2  -1   27.50    8.10
 -20   2  -1   33.40   10.50
  22  -2   1   23.90   11.50
  22  -2   1   -3.60    5.50
 -22   2  -1    2.60    4.60
  24  -2   1   23.50    8.70
  24  -2   1   17.80    8.60
 -24   2  -1   28.40   11.20
  26  -2   1   13.50    8.10
 -26  -2  -1    3.60    2.00
  26  -2   1    5.00    2.00
 -26  -2  -1    4.30    1.20
 -26  -2  -1    4.80    1.10
 -26  -2  -1    4.40    1.30
 -26   2  -1    5.70    1.00
 -26   2  -1    8.00    4.90
 -28  -2  -1   12.90    6.90
 -28  -2  -1   36.20    7.10
  28  -2   1   20.20    6.80
 -28   2  -1   22.40    6.90
  30  -2   1   18.20    6.80
 -30  -2  -1   25.80    6.40
 -30   2  -1   28.50    5.60
 -30   2  -1   14.10    6.30
 -32   2  -1    9.00    4.80
 -32   2  -1   17.80    5.40
 -34  -2  -1   -0.80    0.70
  34  -2   1    0.70    1.00
 -34   2  -1    0.30    0.90
 -33  -3   1    0.40    0.60
  33  -3  -1    0.20    0.90
 -33   3   1    0.60    0.70
 -29  -3   1   13.90    5.20
  29  -3  -1   11.80    4.90
 -27  -3   1   53.59    7.70
  27  -3  -1   56.69    9.50
  27  -3  -1   54.99    7.60
 -27  -3   1   44.30    6.70
  27  -3  -1   42.90    7.40
 -27  -3   1   46.70    6.50
 -27  -3   1   58.99    6.40
  25  -3  -1   36.10    8.80
  25  -3  -1   31.60    8.80
  25  -3  -1   44.90    9.50
 -23  -3   1   24.00    9.10
  23  -3  -1   19.40   10.10
 -23  -3   1   11.40    5.50
  23  -3  -1   17.70    8.30
 -23  -3   1   21.80    6.20
 -23  -3   1    8.60    4.50
  23  -3  -1   14.70    7.80
  23  -3  -1   17.20    8.20
 -23   3   1   12.10    7.00
 -23   3   1    9.70    5.70
  21  -3  -1   36.20    8.20
  21  -3  -1   37.50    9.40
 -21  -3   1   48.20    8.00
  21  -3  -1   37.00   15.80
 -21  -3   1   25.60    7.20
 -21  -3   1   53.29   13.80
  21  -3  -1   20.60    9.60
 -21  -3   1   34.10    7.20
  21  -3  -1   64.39   13.20
 -21   3   1   44.20   11.50
  19  -3  -1   49.20   15.30
 -19  -3   1   55.69   13.70
  19  -3  -1   46.10   11.60
 -19   3   1   43.00   13.80
  17  -3  -1   31.20    9.50
 -17  -3   1   42.30   12.50
 -17   3   1   30.40   12.80
  15  -3  -1   63.29   12.40
  15  -3  -1   61.19    8.70
 -13  -3   1   26.10    8.20
  13  -3  -1   35.80    7.60
  13  -3  -1   39.70   10.50
 -13  -3   1   32.90    6.80
  11  -3  -1    1.70    3.10
 -11  -3   1   -1.50    2.80
 -11  -3   1   -0.40    3.50
  11  -3  -1    6.10    3.60
   9  -3  -1   -1.60    2.40
  -9  -3   1    0.20    2.60
   9  -3  -1    4.30    3.60
   9  -3  -1    3.30    3.60
  -9  -3   1    1.90    3.20
   9   3  -1   25.80   10.10
  -7  -3   1  143.59   14.30
   7  -3  -1  162.38   14.70
   7  -3  -1  175.28   14.50
   7  -3  -1  198.98   14.90
   7   3  -1  169.68   14.80
   5  -3  -1  219.68   17.00
  -5  -3   1  190.28   16.90
   5  -3  -1  216.18   17.30
   5  -3  -1  215.08   17.00
   5  -3  -1  232.48   17.60
  -5   3   1  202.08   17.10
   5   3  -1  216.58   17.30
   3  -3  -1   64.29    7.20
   3  -3  -1   91.99   13.30
  -3  -3   1   67.79    7.80
  -3  -3   1   45.20   10.20
   3  -3  -1   71.29    7.00
  -3   3   1   53.69    7.40
   1  -3  -1  105.89   13.90
   1  -3  -1  122.89   11.30
  -1  -3   1  103.09   14.30
  -1  -3   1  124.39   10.90
  -1  -3   1  116.49   16.70
   1  -3  -1  138.29   10.70
   1  -3  -1  131.39   10.70
   1  -3   1  132.79   15.40
   1  -3   1  111.39   10.50
   1  -3   1  129.69   11.10
  -1  -3  -1  103.59   10.40
   1   3   1  112.99   10.80
  -3  -3  -1   16.80    6.40
   3  -3   1   26.60    6.10
   3  -3   1   27.30    5.50
   3  -3   1   34.30    6.60
   3  -3   1   13.80    6.40
   3   3   1   25.60    6.30
  -5  -3  -1   49.90    7.40
   5  -3   1   43.00    7.50
   5  -3   1   49.80    7.20
   5  -3   1   59.79   10.70
   5  -3   1   64.79    8.20
   5   3   1   48.30    7.30
   7  -3   1  121.69   11.90
   7  -3   1  105.69   11.20
   7  -3   1  119.99   12.40
   7  -3   1  114.69   11.10
   7   3   1  129.09   12.10
  -9  -3  -1   93.39   11.90
  -9  -3  -1   91.49   11.60
   9  -3   1  139.69   12.20
   9  -3   1  127.99   11.60
   9  -3   1  120.29   11.40
  -9   3  -1  121.99   10.20
   9   3   1  111.79   10.60
   9   3   1  111.39   14.40
  11  -3   1   26.90    8.80
 -11  -3  -1   23.20    6.70
  11  -3   1   26.70    9.30
  11  -3   1   29.20    9.60
 -11   3  -1   12.90    2.80
  11   3   1   18.20    7.20
  13  -3   1   90.49    9.40
  13  -3   1   96.79   12.60
 -13  -3  -1   87.39   10.20
 -13   3  -1   79.79    9.10
 -15  -3  -1   -0.30    4.30
  15  -3   1    4.60    4.60
  15  -3   1    0.30    6.50
 -15   3  -1    2.50    5.30
  15   3   1    7.50    9.80
  17  -3   1   34.30    8.90
  17  -3   1   43.80   15.60
  19  -3   1    8.90    7.40
  19  -3   1    8.90    5.70
 -19   3  -1   -2.20    5.60
 -21  -3  -1    4.50    2.30
 -21  -3  -1    1.90    1.40
 -21  -3  -1    2.60    1.60
  21  -3   1    8.00    7.80
  21  -3   1    6.20    3.70
  21  -3   1    8.70    7.70
 -21   3  -1   -2.00    5.80
 -23  -3  -1   25.80   10.00
  23  -3   1   44.10    7.40
  23  -3   1   28.20   15.20
  23  -3   1   32.70    8.50
 -23  -3  -1   26.60    5.90
 -23  -3  -1   33.60    5.60
  23  -3   1   27.10    7.40
  23  -3   1   27.10   11.40
 -23   3  -1   42.90   13.90
 -25  -3  -1   26.10    5.10
 -25  -3  -1   37.60    8.10
 -25  -3  -1   34.40    4.80
 -25  -3  -1   43.00    5.20
  25  -3   1   38.70    8.40
 -25  -3  -1   15.90    7.80
 -25   3  -1   29.30    6.50
  27  -3   1   14.30    7.60
  27  -3   1   11.30    5.80
  29  -3   1   25.30    7.80
 -29  -3  -1   26.90    6.30
 -29   3  -1   26.70    6.10
 -31  -3  -1    0.10    0.70
  31  -3   1    1.60    0.90
 -31   3  -1    1.00    0.80
  28  -4  -1    1.20    1.00
 -28  -4   1    6.80    3.80
 -28  -4   1    2.00    1.20
 -28  -4   1    2.60    1.00
  28  -4  -1    0.60    1.40
 -28  -4   1    1.40    0.90
 -28  -4   1    1.20    0.80
 -28   4   1    2.60    1.00
 -26  -4   1   15.40    5.30
  26  -4  -1   25.50    7.20
  26  -4  -1   15.20    5.40
  26  -4  -1   14.30    6.30
 -24  -4   1   14.30    6.40
 -24  -4   1   11.80    5.70
  24  -4  -1   30.10    8.40
  24  -4  -1   26.00    8.50
  24  -4  -1   31.70    8.80
  22  -4  -1   51.89    8.10
  22  -4  -1   65.89    8.80
 -22  -4   1   48.80    6.40
 -22  -4   1   64.69    7.90
 -22  -4   1   52.19    9.60
 -22  -4   1   52.59    7.60
  22  -4  -1   66.89   11.30
  20  -4  -1   97.89    9.40
  20  -4  -1   77.99   14.30
 -20  -4   1   93.09    8.40
 -20  -4   1   64.99    9.10
  20  -4  -1   77.99   10.20
  20  -4  -1   86.69    9.10
  20  -4  -1   99.39   12.80
 -20  -4   1   73.49    9.60
 -20   4   1  101.09   16.00
  18  -4  -1    3.80    3.50
 -18  -4   1   13.20    5.30
  18  -4  -1    4.70    5.30
 -18  -4   1    6.80    2.50
 -18  -4   1   20.80    6.50
  18  -4  -1   -5.50    8.80
  18  -4  -1    1.30    2.00
 -18   4   1    5.60    6.70
  16  -4  -1    9.90    4.30
  16  -4  -1   20.60    8.90
  16  -4  -1   24.70   11.50
 -16  -4   1   16.60    5.60
  14  -4  -1   14.30    7.10
  14  -4  -1   24.80   10.30
  12  -4  -1   40.90   11.70
 -12  -4   1   24.80    5.80
  12  -4  -1   24.90   10.40
  10  -4  -1    9.80    5.40
  10  -4  -1    7.20    5.40
  -8  -4   1   53.59   10.20
   8  -4  -1   57.99   12.70
   6  -4  -1   11.30    6.70
  -6  -4   1   16.10    8.90
   6  -4  -1   14.90    8.70
   6  -4  -1   31.70    8.40
   4  -4  -1   23.80    8.40
   4  -4  -1   26.10   11.50
  -4  -4   1   30.90    8.10
   4  -4  -1   14.90    7.80
   2  -4  -1   71.99    8.40
   2  -4  -1   51.39   11.20
  -2  -4   1   56.69   11.60
   2  -4  -1   68.29    8.80
   2  -4  -1   44.80   12.30
  -2  -4   1   48.90    8.80
   0  -4   1  149.69   14.90
   0  -4  -1  147.99   14.30
   0  -4  -1  160.38   17.80
   0  -4  -1  174.28   14.10
   0  -4  -1  176.78   14.90
   2  -4   1   33.90   14.60
  -2  -4  -1   23.30    8.80
  -2  -4  -1   39.00    8.70
   2  -4   1   38.30    8.40
   4  -4   1   99.19   10.50
  -4  -4  -1   86.49   11.60
  -4  -4  -1   81.69   13.50
   6  -4   1   36.30   11.30
  -6  -4  -1   11.40    5.70
  -6  -4  -1    4.80    4.80
   6  -4   1   19.30    9.10
   8  -4   1    6.40    4.70
  -8  -4  -1   13.90    5.40
   8  -4   1   20.90    8.60
  -8   4  -1   15.00    7.50
  10  -4   1   84.39   12.00
 -10  -4  -1   94.59   12.40
  10  -4   1   96.99   13.40
  12  -4   1   24.40   13.60
 -12  -4  -1   10.30    4.60
  12  -4   1    5.60    5.20
 -14  -4  -1   21.10    9.00
  14  -4   1    6.30    9.70
  14  -4   1   47.20   23.90
 -14  -4  -1   29.00    8.70
  16  -4   1   36.60   12.50
  16  -4   1   77.49   16.50
 -16  -4  -1   75.39   11.50
  16  -4   1   84.19   17.90
  16  -4   1   69.19   12.90
  18  -4   1   45.20   11.30
 -18  -4  -1   12.50    5.80
  18  -4   1   25.60   11.40
 -18  -4  -1   43.40   10.50
  18  -4   1   11.60   12.30
  20  -4   1   28.40   11.20
  22  -4   1   11.50    6.00
 -22  -4  -1   11.20    4.00
  22  -4   1   16.40    6.70
 -22  -4  -1   10.50    4.70
  24  -4   1   11.70    6.40
 -24  -4  -1    7.50    1.60
 -24  -4  -1   10.90    3.70
 -24  -4  -1    5.80    1.70
 -24   4  -1   11.50    5.70
 -26  -4  -1   14.10    4.90
 -26  -4  -1    9.80    4.00
 -26  -4  -1   10.40    4.80
  28  -4   1   19.40    3.40
 -28  -4  -1   11.40    5.50
  28  -4   1   12.40    5.30
 -25  -5   1   22.80    3.00
 -25  -5   1   20.40    3.80
  25  -5  -1   19.40    3.80
 -25  -5   1   23.20    3.90
 -25  -5   1   32.60    5.20
  23  -5  -1    0.40    1.00
  23  -5  -1   -0.50    1.90
 -23  -5   1    0.40    1.10
 -23  -5   1    1.50    1.30
 -23  -5   1   13.50    6.30
 -23  -5   1    0.70    1.10
  23  -5  -1   -0.60    1.40
  21  -5  -1    1.50    1.20
  21  -5  -1    0.60    2.60
 -21  -5   1    1.50    1.40
  21  -5  -1    0.30    1.80
 -21  -5   1    0.80    1.10
 -21  -5   1    9.30    4.70
 -21  -5   1    2.50    1.60
  19  -5  -1   29.30    6.90
 -19  -5   1   29.60    5.10
 -19  -5   1   23.10    5.40
  19  -5  -1   27.70   12.60
 -19  -5   1   24.80    6.70
  17  -5  -1   40.80    7.50
 -17  -5   1   25.20    9.40
 -17  -5   1   20.50    6.70
 -17  -5   1   19.50    7.30
  17  -5  -1   30.30    6.20
 -17  -5   1   24.00    4.90
 -15  -5   1   22.60    6.90
  15  -5  -1   35.30    9.30
  15  -5  -1   23.60    8.30
  13  -5  -1   42.60   14.50
 -13  -5   1   41.60    9.30
 -13  -5   1   59.69    8.10
  13  -5  -1   30.10   11.50
  13  -5  -1   41.00    9.40
 -13  -5   1   44.00    9.10
 -13  -5   1   56.59    6.90
  11  -5  -1   13.00    8.00
  11  -5  -1   32.20   12.50
  11  -5  -1   52.39   16.00
  11  -5  -1   25.90    9.80
  11  -5  -1    6.50    4.50
 -11  -5   1   16.20    7.40
   9  -5  -1   41.70    7.90
   9  -5  -1   57.59   17.40
   9  -5  -1   34.30   12.60
  -9  -5   1   40.40    8.90
  -9  -5   1   38.70    8.10
  -7  -5   1   -8.10    6.10
   7  -5  -1   -0.40    9.70
  -7  -5   1    0.20    1.60
  -7  -5   1   26.00   11.20
   7  -5  -1    5.50    2.20
   7  -5  -1   10.50    7.70
   7  -5  -1    3.00    1.20
   7  -5  -1    3.60    4.50
  -7  -5   1    3.70    3.30
   5  -5  -1   80.19   13.30
  -5  -5   1  112.29   16.00
  -5  -5   1   99.79   11.60
   5  -5  -1  116.29   12.00
  -5  -5   1  105.49   12.60
   5  -5  -1   94.99   18.10
  -5  -5   1  103.39   10.70
   5  -5  -1   76.19   12.30
  -5  -5   1  101.49   11.80
   3  -5  -1    9.90    7.10
  -3  -5   1   38.70    8.70
  -1  -5   1  122.49   12.20
  -1  -5   1  123.79   13.00
  -1  -5   1  168.28   26.40
  -1  -5   1  110.79   15.70
  -1  -5   1  120.19   11.80
  -1  -5   1  110.99   14.50
   1  -5   1   28.60   12.10
   1  -5   1   31.00    8.00
   1  -5   1   41.50    9.80
   5  -5   1   19.60    9.10
  -5  -5  -1   18.70   10.50
   5  -5   1   43.90   12.40
  -7  -5  -1   24.90    9.30
   7  -5   1   41.40   10.40
  -7  -5  -1   37.90    8.30
  -9  -5  -1   58.99    9.20
  -9  -5  -1   49.70    7.70
   9  -5   1   51.09   10.90
   9  -5   1   74.79   11.90
   9  -5   1   43.10   15.10
   9  -5   1   35.10    9.90
  -9  -5  -1   66.69    9.20
  11  -5   1   29.40   11.20
 -11  -5  -1   16.30    4.60
  11  -5   1   48.50   13.80
 -11  -5  -1   21.20    7.60
 -13  -5  -1   19.50    9.80
  13  -5   1   33.50   15.30
 -13  -5  -1   22.00    5.00
  15  -5   1   71.99   13.90
  15  -5   1   54.79   10.40
 -15  -5  -1   45.80    8.30
 -15  -5  -1   41.00    9.90
 -15  -5  -1   42.90    5.60
 -15  -5  -1   53.19    6.30
  15  -5   1   26.70   11.90
  15  -5   1   31.30   12.50
 -17  -5  -1   16.30    5.70
 -17  -5  -1   17.10    4.60
  17  -5   1    4.00    3.20
 -17  -5  -1   19.50    6.60
  19  -5   1   18.50    5.70
  19  -5   1   23.10    6.30
 -19  -5  -1   13.40    4.30
  19  -5   1   24.90   11.10
  19  -5   1   17.00    5.40
 -19  -5  -1   15.40    5.60
 -19  -5  -1   15.70    6.00
  21  -5   1   42.50    6.20
 -21  -5  -1   35.80    6.00
  21  -5   1   36.60    6.20
 -21  -5  -1   29.90    4.60
 -21  -5  -1   27.40    4.70
  21  -5   1   53.79   10.80
  23  -5   1   10.80    5.00
 -23  -5  -1    7.50    4.00
  16  -6  -1   24.80    6.60
 -16  -6   1    9.50    5.70
 -16  -6   1   13.50    3.80
 -16  -6   1   21.90    6.40
 -16  -6   1   18.40    5.00
 -14  -6   1   20.10    6.80
 -14  -6   1   14.60    5.80
  14  -6  -1   30.60    6.20
 -14  -6   1   25.70    5.00
 -14  -6   1   20.10    7.10
  14  -6  -1   22.50    5.60
 -12  -6   1   30.70    7.80
  12  -6  -1   18.50    6.80
 -12  -6   1   13.10    5.70
  12  -6  -1   20.90    6.80
 -10  -6   1   53.49    7.90
 -10  -6   1   46.30    7.50
 -10  -6   1   50.79    8.40
  10  -6  -1   45.70    8.50
  -8  -6   1   32.30    6.80
  -8  -6   1   28.80    6.70
   8  -6  -1   25.20    8.00
  -8  -6   1   36.10    9.00
   8  -6  -1   36.70   10.10
  -6  -6   1   49.10    7.50
   6  -6  -1   53.69    8.50
  -6  -6   1   38.80    6.70
  -4  -6   1   51.49    7.20
  -4  -6   1   39.80    6.20
  -4  -6   1   25.60    7.60
  -2  -6   1   84.19   11.10
  -2  -6   1   78.49    8.70
  -2  -6   1   60.29    9.60
   0  -6   1  124.49   22.20
   0  -6   1   76.49    9.10
   2  -6   1   39.50   12.40
   2  -6   1   62.29    7.40
  -4  -6  -1   51.19    8.50
   4  -6   1   49.99    8.40
   4  -6   1   52.69   12.60
   4  -6   1   62.99   14.20
   6  -6   1   42.60   14.00
   6  -6   1   34.50   11.60
   6  -6   1   41.40   12.10
  -8  -6  -1   15.30    4.80
   8  -6   1   30.50    9.40
  -8  -6  -1   19.80    8.80
   8  -6   1   20.00    8.90
 -10  -6  -1   13.30    5.70
 -10  -6  -1   22.20    8.40
  10  -6   1   32.00   10.50
 -10  -6  -1   13.50    6.50
 -12  -6  -1   32.00    5.80
 -12  -6  -1   22.50    7.70
  12  -6   1   21.10    6.10
  12  -6   1   24.00    7.90
 -14  -6  -1   23.40    6.30
  14  -6   1   10.00    4.80
  14  -6   1    9.10    4.90
  16  -6   1   17.90    4.60
 -16  -6  -1   10.70    4.70
 -16  -6  -1   11.90    3.80
 -16  -6  -1   14.90    5.20
  16  -6   1   15.20    4.20
 -36   0   2  265.47   20.90
 -36   0   2  271.37   20.50
 -34   0   2   15.90    6.70
 -34   0   2   15.60    5.10
 -34   0   2   20.80    5.70
 -32   0   2  106.39   10.10
 -32   0   2  115.69   10.50
 -32   0   2  105.59    9.70
 -30   0   2  129.59   11.00
 -30   0   2  115.19   16.40
 -30   0   2  128.39   11.30
 -30   0   2  109.99   11.60
 -28   0   2   78.09   12.70
 -28   0   2   90.09    8.70
 -28   0   2   86.59    9.00
  28   0  -2   76.09   17.30
 -28   0   2   81.69    9.60
  26   0  -2   30.00   11.10
 -24   0   2  150.08   15.50
 -22   0   2  506.85   39.00
  22   0  -2  512.85   38.70
  20   0  -2   91.99   11.00
  20   0  -2   97.29   10.20
 -20   0   2  112.79    9.60
  18   0  -2 2284.77  160.48
  18   0  -2 2142.49  160.88
  18   0  -2 2020.00  160.38
 -18   0   2 2210.48  160.38
  16   0  -2  990.50   72.79
  16   0  -2  946.01   72.49
 -14   0   2   63.09    7.70
  14   0  -2   55.19    7.80
 -14   0   2   75.29    8.20
 -12   0   2  840.72   58.19
  12   0  -2  715.23   58.39
  10   0  -2 1283.17   86.29
 -10   0   2 1038.30   85.99
  -8   0   2  462.25   36.00
   8   0  -2  503.95   36.40
   6   0  -2 5682.83  419.56
   4   0  -2 1901.01  140.39
  -2   0   2  549.85   39.80
   2   0  -2  523.25   39.70
   0   0   2  604.94   42.20
   0   0   2  611.84   42.10
   0   0  -2  490.95   42.10
   2   0   2 2674.43  198.68
   2   0   2 2705.83  198.78
   4   0   2 7543.75  565.24
   4   0   2 7768.82  565.24
   6   0   2  457.15   35.10
   6   0   2  475.15   35.10
   8   0   2  797.22   58.29
   8   0   2  757.82   58.19
  10   0   2 1118.99   85.29
  10   0   2 1167.78   85.49
  12   0   2   64.39    7.90
  12   0   2   63.59    7.90
  12   0   2   62.09    8.10
 -12   0  -2   45.30    6.70
  14   0   2  792.62   60.89
 -14   0  -2  827.02   59.69
 -14   0  -2  838.42   59.59
  14   0   2  740.33   60.29
  16   0   2 2134.69  183.18
 -16   0  -2 2504.35  182.98
  16   0   2 2584.14  183.98
  16   0   2 2660.33  183.18
  18   0   2  114.59   10.90
 -18   0  -2   83.69   10.30
  20   0   2  573.44   45.00
 -20   0  -2  602.14   44.40
 -22   0  -2  150.18   13.70
  22   0   2  144.19   15.60
 -24   0  -2   24.00   11.30
  26   0   2   96.59   11.10
  26   0   2   81.79   15.00
 -26   0  -2   81.79    8.80
 -26   0  -2   78.19    9.20
 -28   0  -2  121.29   11.60
  28   0   2  115.99   11.50
 -28   0  -2  117.59   11.10
  30   0   2  128.99   12.40
 -30   0  -2  118.09   11.70
 -30   0  -2  117.59   11.00
 -32   0  -2   17.70    6.20
 -32   0  -2   16.30    6.90
  32   0   2   16.30    6.10
 -34   0  -2  226.68   17.70
  34   0   2  233.58   17.50
 -34   0  -2  217.48   17.70
 -35  -1   2  185.98   15.20
 -35  -1   2  182.58   15.40
 -35   1   2  180.68   15.00
 -35   1   2  208.18   15.80
 -35   1   2  207.38   15.30
 -33  -1   2  119.89   10.80
 -33  -1   2  110.69   10.00
 -33  -1   2  118.29   10.60
 -33   1   2  117.29   10.90
 -33   1   2  120.69   10.80
 -33   1   2  136.39   10.30
  31  -1  -2   50.79    7.70
 -31  -1   2   47.80    7.10
 -31  -1   2   35.00    7.50
 -31   1   2   34.50    7.00
 -31   1   2   50.39    6.20
 -31   1   2   47.80    6.90
 -29  -1   2   51.59   10.90
 -29  -1   2   45.70    7.30
 -29  -1   2   41.60    7.10
 -29   1   2   66.69   13.60
 -29   1   2   36.00    6.80
 -27  -1   2  290.57   24.60
 -27  -1   2  326.17   25.10
  27  -1  -2  352.06   24.90
 -27  -1   2  353.46   24.90
 -27  -1   2  279.47   25.80
 -27   1   2  330.97   26.20
 -27   1   2  300.87   24.70
 -27   1   2  306.77   24.50
 -25  -1   2   59.79   10.50
 -25   1   2   68.69   10.50
 -23  -1   2  275.67   21.30
  23  -1  -2  245.68   22.00
 -23   1   2  268.97   20.60
  23   1  -2  208.88   20.90
  23   1  -2  245.68   21.20
 -21  -1   2  762.22   57.99
  21  -1  -2  797.72   58.09
  21   1  -2  794.12   57.79
  21   1  -2  717.93   57.49
 -21   1   2  757.32   57.69
  19  -1  -2  317.17   26.30
 -19  -1   2  343.37   25.70
 -19   1   2  337.67   25.20
  19   1  -2  291.87   25.50
 -17  -1   2   19.40    7.40
  17  -1  -2   37.60   11.10
 -17   1   2   26.70    5.80
  15  -1  -2  708.03   51.19
 -15  -1   2  648.74   51.69
  15  -1  -2  600.74   52.29
  15  -1  -2  695.53   51.79
 -15   1   2  767.82   51.29
  13  -1  -2  933.01   70.79
  13  -1  -2  912.91   71.29
 -13  -1   2  987.50   70.89
 -13  -1   2  986.10   71.89
 -13   1   2  937.11   70.69
  13   1  -2  938.61   71.09
  11  -1  -2  144.69   12.90
 -11  -1   2  164.08   13.30
  11   1  -2  166.28   12.70
   9  -1  -2  368.46   28.50
  -9  -1   2  381.86   28.50
   7  -1  -2  341.87   23.80
  -7  -1   2  280.17   24.40
   7   1  -2  327.77   23.90
  -5  -1   2 1614.64  123.49
   5  -1  -2 1818.12  123.29
   5   1  -2 1583.34  123.39
  -5   1   2 1654.43  123.29
  -3  -1   2 2408.06  182.68
  -3   1   2 2531.35  182.48
  -1  -1   2 3497.75  261.07
  -1  -1   2 3518.85  261.07
  -1   1   2 3583.94  261.07
   1  -1   2 2257.17  168.98
   1  -1   2 2202.88  168.98
   1   1   2 2141.19  168.78
   1   1   2 2540.95  169.08
   3  -1   2 1801.12  132.49
   3  -1   2 1750.22  132.39
   3   1   2 1744.83  132.39
   3   1   2 1864.01  132.69
   5  -1   2  190.88   13.70
   5  -1   2  186.68   13.90
   5   1   2  166.98   13.90
   5   1   2  160.08   14.70
   7  -1   2  460.75   33.80
   7  -1   2  468.85   34.10
   7   1   2  463.65   34.60
   7   1   2  405.86   34.50
   9  -1   2  192.68   15.10
   9   1   2  189.68   15.20
   9   1   2  161.98   15.30
  11  -1   2 1082.99   74.99
 -11  -1  -2 1061.19   74.49
  11  -1   2  984.40   74.19
  11   1   2  956.90   74.49
  11   1   2  947.21   74.09
  11   1   2  983.60   74.59
 -11   1  -2  949.60   74.09
 -13  -1  -2  932.31   68.39
  13  -1   2  988.60   68.49
  13  -1   2  802.52   69.19
  13  -1   2  866.21   67.99
  13   1   2  936.01   68.89
 -13   1  -2  861.61   68.19
  13   1   2  957.80   68.79
  13   1   2  936.71   68.59
  15  -1   2   27.60    6.40
 -15  -1  -2   17.40    6.60
  15  -1   2   29.50    7.80
  15   1   2   17.40    9.60
 -15   1  -2   14.00    7.60
 -15   1  -2   13.20    6.50
  15   1   2   21.10    7.70
  17  -1   2  318.87   27.20
  17  -1   2  336.27   26.80
 -17  -1  -2  347.27   26.70
 -17   1  -2  360.36   26.90
 -17   1  -2  348.97   27.40
  17   1   2  351.06   29.00
  17   1   2  359.36   27.70
 -19  -1  -2  779.32   62.29
  19  -1   2  864.61   62.89
  19  -1   2  774.72   62.19
 -19   1  -2  881.71   62.49
 -19   1  -2  800.42   61.99
  19   1   2  867.01   62.89
  21  -1   2  274.47   23.60
  21   1   2  303.37   24.00
 -21   1  -2  268.37   23.10
  23  -1   2   69.79   12.20
  23   1   2   62.69   12.30
 -23   1  -2   91.09    9.30
 -25  -1  -2  358.26   28.00
  25  -1   2  351.66   28.40
 -25  -1  -2  304.57   28.80
 -25  -1  -2  396.36   27.90
  25  -1   2  374.46   30.40
 -25   1  -2  372.96   29.00
  25   1   2  363.96   30.90
 -25   1  -2  381.46   27.80
  27  -1   2   33.90    8.40
 -27  -1  -2   42.30    7.00
 -27  -1  -2   38.50    7.40
 -27   1  -2   30.10    6.20
 -29  -1  -2   48.20    7.90
  29  -1   2   60.09    7.60
 -29  -1  -2   53.39    8.40
  29   1   2   43.30    6.90
 -29   1  -2   64.09    7.30
 -29   1  -2   45.40    6.60
 -31  -1  -2  125.29   10.90
 -31  -1  -2  111.19   11.50
  31  -1   2  125.29   11.30
 -31   1  -2  125.29   11.20
 -31   1  -2  138.89   10.80
 -31   1  -2  131.09   11.10
 -33  -1  -2  129.09   11.60
 -33  -1  -2  143.39   11.70
 -33   1  -2  137.49   11.30
 -33   1  -2  131.79   11.40
  34  -2  -2   12.10    5.70
 -34  -2   2    8.70    4.90
 -34  -2   2   13.00    5.00
 -34   2   2   13.90    4.70
  32  -2  -2  317.87   23.10
 -32  -2   2  273.97   22.40
 -32  -2   2  273.77   22.60
 -32   2   2  298.07   22.30
 -30  -2   2  193.48   16.60
  30  -2  -2  220.28   16.50
 -30  -2   2  215.18   17.60
 -30  -2   2  210.18   17.10
 -30   2   2  223.98   17.10
 -28  -2   2   52.99    7.50
 -28  -2   2   56.09    8.00
 -28   2   2   56.79    7.10
 -26  -2   2   37.20    6.10
 -26  -2   2   55.99   11.00
  26  -2  -2   55.29   12.80
  26  -2  -2   34.30    5.50
  26   2  -2   44.00   13.90
 -26   2   2   27.70   10.50
  24  -2  -2  322.77   26.80
 -24  -2   2  276.27   25.60
 -24   2   2  307.77   25.20
  24   2  -2  280.17   25.20
  22  -2  -2  173.08   17.80
 -22  -2   2  166.48   18.00
 -22   2   2  165.18   15.20
  22   2  -2  143.39   15.70
  20  -2  -2   69.89   10.50
  20  -2  -2   77.19   15.10
 -20   2   2   89.59   10.60
  18  -2  -2  550.64   44.40
  18  -2  -2  552.54   42.80
 -18   2   2  582.64   42.80
  16  -2  -2  364.36   34.60
  16  -2  -2  400.06   31.60
 -16  -2   2  416.86   32.00
 -16   2   2  427.96   31.50
  14  -2  -2   73.29    8.30
  14  -2  -2   54.29   10.30
  14  -2  -2   68.49    9.80
  14   2  -2   56.39   10.80
  12  -2  -2  837.12   60.69
  12  -2  -2  801.02   60.79
 -12  -2   2  785.52   60.69
 -12  -2   2  715.53   61.99
  12  -2  -2  890.11   60.89
  12   2  -2  830.82   60.89
 -10  -2   2  951.20   79.09
  10  -2  -2 1073.49   79.29
  10  -2  -2 1101.89   79.39
 -10  -2   2  908.31   80.09
  10  -2  -2 1165.38   79.49
  10   2  -2 1181.28   79.59
  -8  -2   2   36.80    5.90
   8  -2  -2   46.50    6.20
   8  -2  -2   46.70    6.40
   8  -2  -2   40.10    5.70
  -8  -2   2   38.40    7.10
  -8  -2   2   34.80    6.00
   8   2  -2   45.30    5.40
  -6  -2   2  930.81   75.89
   6  -2  -2 1025.10   75.39
   6  -2  -2  970.20   76.39
   6   2  -2 1035.80   75.59
  -6   2   2 1105.29   75.29
  -4  -2   2  274.97   21.90
   4  -2  -2  278.27   20.90
  -4   2   2  272.17   21.00
  -2  -2   2  459.35   36.40
  -2   2   2  497.15   36.00
   0  -2   2  470.75   37.70
   0  -2   2  482.85   37.30
   0   2   2  527.75   37.40
   2  -2   2  241.28   19.10
   2  -2   2  212.28   20.10
   2   2   2  278.77   20.10
   2   2   2  251.07   18.80
  -4  -2  -2  912.41   68.89
   4  -2   2  922.51   68.89
   4  -2   2  926.11   69.49
   4  -2   2  992.40   68.99
   4  -2   2  949.31   69.19
   4   2   2  949.01   69.09
   4   2   2  831.02   70.39
   6  -2   2   48.90    5.80
   6  -2   2   30.30    6.20
   6  -2   2   47.40    5.90
   6   2   2   43.80    6.30
   6   2   2   34.50    9.50
   8  -2   2 1118.79   81.49
   8  -2   2 1095.69   80.99
  -8  -2  -2 1140.39   81.09
   8  -2   2  991.20   80.99
   8  -2   2 1121.39   81.19
  -8   2  -2 1057.39   80.79
   8   2   2 1054.69   82.19
   8   2   2 1127.89   81.39
  10  -2   2  772.82   56.19
  10  -2   2  674.03   55.89
  10  -2   2  804.72   55.69
  10  -2   2  728.23   56.09
  10   2   2  735.63   56.39
  10   2   2  706.93   55.39
 -10   2  -2  746.03   55.19
  10   2   2  762.12   56.89
  12  -2   2   67.59   10.20
  12  -2   2   46.90   11.40
  12  -2   2   74.09   10.00
 -12  -2  -2   68.99   10.90
  12   2   2   88.79   11.10
  12   2   2   63.29   13.50
  12   2   2   79.29    8.30
 -12   2  -2   55.89    7.40
  14  -2   2  466.05   34.00
  14  -2   2  437.36   33.40
 -14  -2  -2  405.16   33.10
  14   2   2  455.95   33.10
 -14   2  -2  369.36   32.60
  16  -2   2  625.34   48.00
  16  -2   2  643.14   48.30
 -16  -2  -2  664.73   47.90
 -16   2  -2  597.84   48.10
  16   2   2  609.24   48.40
  18  -2   2   80.39    9.80
 -18  -2  -2   75.29    9.70
 -18   2  -2   56.59    9.60
  20  -2   2  165.68   16.80
  20  -2   2  148.69   15.30
 -20   2  -2  140.59   14.40
 -20   2  -2  169.98   16.80
  20   2   2  176.98   16.30
  22  -2   2  273.07   26.40
  22  -2   2  301.17   26.30
  22   2   2  277.37   26.40
 -22   2  -2  331.37   25.80
  24  -2   2   33.30    7.40
 -24  -2  -2   40.60    5.90
 -24  -2  -2   53.89    6.50
 -24  -2  -2   51.29    8.30
  24  -2   2   41.50    8.20
 -24  -2  -2   34.20    9.10
  24   2   2   31.40   17.30
 -24   2  -2   47.30    7.90
  26  -2   2   34.50    5.60
 -26  -2  -2   36.60    7.40
 -26  -2  -2   21.70    6.30
 -26  -2  -2   33.00    7.30
 -26   2  -2   26.20    6.20
 -28  -2  -2  263.87   20.90
 -28  -2  -2  283.77   21.70
 -28  -2  -2  281.87   21.70
 -28   2  -2  274.07   21.40
 -30  -2  -2  309.97   23.10
  30  -2   2  247.58   22.30
 -30  -2  -2  278.67   22.20
 -30  -2  -2  288.77   22.40
 -30   2  -2  309.57   22.20
 -30   2  -2  302.47   22.30
 -32  -2  -2   13.90    5.60
 -32   2  -2   11.20    5.20
 -32   2  -2   15.50    4.00
 -32   2  -2   12.90    4.70
  33  -3  -2   88.69    7.80
 -33  -3   2   82.39    7.90
 -33   3   2   74.29    7.80
 -31  -3   2   10.50    4.90
 -31  -3   2   13.20    3.90
 -31  -3   2   19.30    4.90
 -31   3   2   15.10    5.40
 -29  -3   2   67.29    8.00
 -29  -3   2   88.59    8.20
  29  -3  -2   98.89    8.70
 -29  -3   2   83.29    7.30
 -29  -3   2   94.19    8.00
 -29  -3   2   67.79    7.90
 -29   3   2   71.09    8.70
 -27  -3   2  133.49   12.20
 -27  -3   2  147.39   13.00
 -27  -3   2  129.29   12.30
  27  -3  -2  176.18   13.70
  27  -3  -2  158.08   12.10
 -27  -3   2  157.58   13.00
 -27  -3   2  138.89   12.20
  25  -3  -2   66.09    8.00
 -25  -3   2   62.39    8.70
 -25  -3   2   44.60    9.40
 -25  -3   2   64.19    7.20
  25  -3  -2   48.80    8.10
  25  -3  -2   64.79   10.20
 -25  -3   2   60.69    7.00
 -23  -3   2   61.79    8.80
 -23  -3   2   70.49    7.20
  23  -3  -2   67.29   12.70
  23  -3  -2   74.39    8.60
 -23  -3   2   43.30   10.20
 -23  -3   2   68.49   10.80
 -23  -3   2   60.19    7.50
  23   3  -2   57.99   11.60
 -23   3   2   52.39   12.10
  21  -3  -2  221.28   18.10
 -21  -3   2  197.38   16.50
  21  -3  -2  201.58   21.60
 -21  -3   2  176.38   20.40
  21  -3  -2  172.08   28.30
  21  -3  -2  191.58   17.20
 -21   3   2  159.28   19.30
  19  -3  -2  193.78   20.40
  19  -3  -2  200.98   16.30
 -19   3   2  146.49   17.60
  17  -3  -2   20.30    9.70
 -17  -3   2    6.50    5.30
  17  -3  -2   32.90   12.60
 -17   3   2   10.90    4.70
 -15  -3   2  444.76   36.10
  15  -3  -2  502.25   36.50
  15  -3  -2  423.06   35.60
  13  -3  -2  535.25   43.70
  13  -3  -2  530.55   42.00
  13  -3  -2  572.14   42.60
 -11  -3   2   51.79    7.10
  11  -3  -2   46.30    7.80
  11  -3  -2   56.49   10.00
   9  -3  -2  419.16   31.70
   9  -3  -2  397.26   32.00
   9  -3  -2  406.76   31.90
  -9  -3   2  410.06   31.20
   7  -3  -2  746.13   53.79
   7  -3  -2  711.13   54.19
  -7  -3   2  617.84   53.69
   7  -3  -2  734.73   53.89
  -7  -3   2  687.33   54.79
   7   3  -2  797.02   54.39
  -5  -3   2  388.16   30.60
   5  -3  -2  410.16   30.70
   5  -3  -2  421.46   30.70
  -5  -3   2  414.46   31.40
  -5   3   2  356.66   30.40
   5   3  -2  403.66   31.00
   3  -3  -2   67.09    9.30
   3  -3  -2   70.49    7.70
  -3  -3   2   55.79   15.60
  -3  -3   2   49.99    9.80
   3  -3  -2   61.39    8.40
  -3  -3   2   75.79    7.60
   3  -3  -2   58.59    7.90
  -3   3   2   71.19    7.20
   1  -3  -2 2048.10  141.09
  -1  -3   2 1927.41  141.19
  -1  -3   2 1791.02  140.79
   1  -3  -2 2077.29  140.79
   1  -3  -2 1723.43  140.69
   1  -3  -2 1997.20  140.89
  -1   3   2 1731.13  141.19
  -1  -3  -2   83.19    8.00
   1  -3   2   59.39    8.60
  -1  -3  -2   59.59    8.40
  -1  -3  -2   66.39    7.80
   1  -3   2   69.29   15.10
   1   3   2   61.89    9.10
   1   3   2   71.29    7.40
   3  -3   2  375.66   29.10
  -3  -3  -2  401.56   28.50
   3  -3   2  357.86   28.80
   3  -3   2  387.36   28.40
   3  -3   2  385.46   29.20
  -3  -3  -2  340.87   28.20
   3  -3   2  335.77   30.70
   3   3   2  378.26   28.50
   3   3   2  358.66   30.40
   5  -3   2  589.44   46.70
  -5  -3  -2  699.33   46.90
   5  -3   2  607.24   46.80
   5  -3   2  629.64   47.60
   5  -3   2  592.74   47.40
   5   3   2  602.44   47.00
   7  -3   2  451.55   37.30
   7  -3   2  493.75   37.30
  -7  -3  -2  466.85   38.10
   7  -3   2  520.95   39.00
   7  -3   2  477.45   38.70
   7   3   2  527.25   38.40
  -9  -3  -2   51.39   10.80
   9  -3   2   53.59    9.70
   9  -3   2   47.30    8.70
   9   3   2   45.10    7.10
  -9   3  -2   53.39    6.30
  11  -3   2  336.87   26.50
  11  -3   2  345.97   27.30
  11   3   2  312.17   25.70
 -13  -3  -2  484.45   36.10
  13  -3   2  488.85   37.00
  13  -3   2  408.06   37.10
  13   3   2  448.86   36.00
 -13   3  -2  497.45   35.70
 -15  -3  -2   23.50    8.80
  15  -3   2   14.80    7.70
 -15   3  -2   28.20    9.30
  17  -3   2  112.79   13.90
  17  -3   2  136.29   17.90
  17   3   2  127.99   17.90
  19  -3   2  224.48   22.30
 -19  -3  -2  165.48   15.40
  19  -3   2  168.88   21.60
 -19  -3  -2  194.08   17.20
  19  -3   2  185.98   20.80
 -19  -3  -2  168.18   18.10
 -19   3  -2  211.78   21.40
  21  -3   2   49.50   15.60
 -21  -3  -2   77.59    8.50
  21  -3   2   56.09   14.50
 -21  -3  -2   87.29    7.50
  21  -3   2   88.19    9.80
  21  -3   2   60.79   11.10
 -21  -3  -2   70.49   11.00
 -21  -3  -2   81.69    7.90
 -21   3  -2   73.79   15.20
  23  -3   2   60.39    8.00
  23  -3   2   48.20    7.50
  23  -3   2   59.59    8.40
  23  -3   2   38.90    8.00
 -23  -3  -2   52.19    6.60
 -23  -3  -2   65.19   10.00
 -23  -3  -2   57.39    6.40
 -23  -3  -2   63.99    6.00
 -25  -3  -2  198.78   15.90
 -25  -3  -2  202.48   15.80
 -25  -3  -2  196.28   16.20
 -25  -3  -2  212.58   15.80
  25  -3   2  185.88   17.10
  25  -3   2  192.28   16.90
 -25  -3  -2  222.38   16.90
 -25   3  -2  195.38   16.10
 -27  -3  -2  107.39   10.50
 -27  -3  -2  126.89    9.90
 -27  -3  -2  113.59    9.70
  27  -3   2  103.39   11.90
 -27  -3  -2  136.09   11.10
 -27   3  -2  129.49   10.50
  29  -3   2   26.50    7.40
 -29  -3  -2   26.00    5.90
 -29  -3  -2   21.70    3.80
 -29  -3  -2   19.80    5.60
 -29   3  -2   25.60    5.70
  31  -3   2   74.09    8.30
 -31  -3  -2   92.39    7.70
 -31   3  -2   95.59    7.40
 -30  -4   2   46.70    4.50
 -30  -4   2   46.40    5.70
  30  -4  -2   53.79    6.10
  30  -4  -2   48.40    5.00
  28  -4  -2   18.70    4.20
 -28  -4   2    9.90    5.00
 -28  -4   2   17.60    5.20
  28  -4  -2   20.60    4.50
 -28  -4   2   18.30    3.80
 -28  -4   2   13.50    3.40
 -28  -4   2   16.40    4.60
 -28   4   2   24.00    5.50
 -26  -4   2   87.59    8.50
  26  -4  -2   64.99    7.90
 -26  -4   2   70.99    9.50
 -26  -4   2   83.69    7.00
 -26  -4   2   78.19    7.70
 -24  -4   2   70.39    7.00
 -24  -4   2   66.69    7.20
  24  -4  -2   58.89    9.40
 -24  -4   2   65.29   10.60
  24  -4  -2   69.89    9.20
 -24  -4   2   60.39    6.90
  24  -4  -2   57.99    9.90
 -22  -4   2  203.78   18.80
  22  -4  -2  203.88   18.00
  22  -4  -2  222.08   16.80
 -22  -4   2  193.68   16.20
 -22  -4   2  197.18   16.80
 -22  -4   2  193.28   16.50
  22  -4  -2  211.38   16.80
 -20  -4   2   37.70    7.40
  20  -4  -2   57.59   16.90
 -20  -4   2   29.90    7.00
 -20  -4   2   30.20    5.60
 -20   4   2   56.79   13.50
  18  -4  -2  216.08   18.90
 -18  -4   2  188.28   19.00
  18  -4  -2  217.38   16.20
  18  -4  -2  210.68   17.20
 -18  -4   2  185.08   16.00
 -18  -4   2  182.28   15.40
  18  -4  -2  195.48   21.80
  18  -4  -2  177.18   16.30
 -18  -4   2  186.38   16.70
 -18  -4   2  175.18   18.30
 -18   4   2  153.68   20.20
 -16  -4   2  363.96   29.80
 -16  -4   2  330.77   28.80
 -16  -4   2  402.66   30.20
  16  -4  -2  369.16   35.40
  16  -4  -2  352.86   29.60
 -16  -4   2  325.47   29.80
 -16  -4   2  351.76   28.10
  16  -4  -2  368.76   29.40
  16  -4  -2  423.56   31.50
  16  -4  -2  417.46   29.40
 -16   4   2  339.67   31.70
 -14  -4   2  133.09   16.30
  14  -4  -2  126.39   16.10
  14  -4  -2  161.58   17.60
  12  -4  -2  229.58   21.40
  12  -4  -2  217.48   21.60
  10  -4  -2  426.16   33.60
  10  -4  -2  503.35   35.70
 -10  -4   2  368.56   34.20
  -8  -4   2    8.10    4.00
   8  -4  -2    9.10    4.30
   8  -4  -2    1.80    6.50
  -6  -4   2   62.09   16.20
   6  -4  -2   95.39    9.80
   6  -4  -2   55.39   13.30
  -6  -4   2   80.49   10.50
   4  -4  -2  751.32   59.19
  -4  -4   2  776.02   58.69
   4  -4  -2  843.02   58.39
  -4  -4   2  714.13   57.89
   4  -4  -2  715.23   57.79
   4  -4  -2  774.82   57.49
   2  -4  -2   19.40    8.80
   2  -4  -2   23.40   10.30
   2  -4  -2   25.10    7.10
  -2  -4   2   20.20    7.10
   2  -4  -2   17.90    9.50
   0  -4  -2    4.80    8.50
   0  -4  -2   17.60    4.70
   0  -4   2   15.30    8.20
   0  -4  -2   13.50    6.90
   0  -4   2   17.50    7.70
   2  -4   2  750.72   55.49
  -2  -4  -2  708.03   52.79
  -2  -4  -2  667.63   53.09
  -2  -4  -2  714.83   53.29
  -2  -4  -2  714.23   54.79
   2  -4   2  647.34   52.99
   4  -4   2   56.89    9.50
   4  -4   2   64.29    9.90
   4  -4   2   53.99   14.10
   6  -4   2   26.60    9.30
   6  -4   2   38.10    9.50
  -8  -4  -2  439.56   33.60
   8  -4   2  409.26   33.90
   8  -4   2  405.46   35.10
  -8   4  -2  461.65   32.80
   8   4   2  398.26   33.00
  10  -4   2  112.49   14.40
  10  -4   2  136.59   16.10
  10  -4   2  129.59   15.60
 -12  -4  -2  131.89   14.70
  12  -4   2  101.59   12.90
 -12   4  -2  123.09   14.80
  14  -4   2  384.76   34.10
 -14  -4  -2  405.46   33.00
  14  -4   2  387.96   33.80
  14  -4   2  426.16   35.40
  14  -4   2  401.06   37.90
 -14  -4  -2  437.06   31.90
 -14  -4  -2  463.65   33.60
  14  -4   2  397.66   36.10
 -14  -4  -2  445.06   31.40
  14  -4   2  382.06   37.30
 -14  -4  -2  420.56   31.60
 -16  -4  -2  226.28   21.30
 -16  -4  -2  253.57   19.60
 -16  -4  -2  246.88   22.10
 -16  -4  -2  261.07   19.60
 -16  -4  -2  258.77   19.30
  16  -4   2  237.28   24.80
  18  -4   2   36.90   13.00
  18  -4   2   44.30   12.90
  18  -4   2   27.40   12.20
  18  -4   2   50.69   11.70
  20  -4   2  180.98   17.00
  20  -4   2  191.18   17.80
 -20  -4  -2  220.88   15.70
  20  -4   2  202.88   19.00
 -20  -4  -2  191.78   18.10
 -20  -4  -2  207.58   15.60
 -20  -4  -2  202.68   15.80
  20  -4   2  178.78   17.30
 -22  -4  -2   51.99    6.40
 -22  -4  -2   61.19    7.30
  22  -4   2   69.69   10.30
  22  -4   2   70.09    8.20
 -22  -4  -2   72.29    8.50
 -22  -4  -2   67.99    6.70
  22  -4   2   52.79    7.50
  22  -4   2   66.39    7.50
 -24  -4  -2   74.59    8.60
 -24  -4  -2   67.79    6.70
 -24  -4  -2   64.39    6.60
 -24  -4  -2   66.69    7.30
  24  -4   2   71.29    7.60
  24  -4   2   82.09    8.20
  24  -4   2   65.69    7.90
 -24   4  -2   59.59    7.70
  26  -4   2   15.30    4.80
 -26  -4  -2   18.70    3.90
  26  -4   2   21.10    5.60
 -26  -4  -2   22.90    5.50
  26  -4   2   25.40    6.50
 -26   4  -2   18.30    5.10
 -28  -4  -2   60.59    5.50
  28  -4   2   51.29    6.50
 -28  -4  -2   68.49    6.00
 -25  -5   2    3.20    1.00
 -25  -5   2    1.60    0.70
 -25  -5   2    1.10    0.80
 -25  -5   2    1.90    1.00
  25  -5  -2    2.50    1.40
 -23  -5   2   27.40    3.80
 -23  -5   2   33.90    6.60
 -23  -5   2   25.00    4.30
 -23  -5   2   25.00    4.20
 -23  -5   2   31.40    4.20
  23  -5  -2   20.50    8.90
  21  -5  -2   68.79    9.10
 -21  -5   2   86.29   10.10
  21  -5  -2   85.49   11.70
 -21  -5   2   75.09    7.40
 -21  -5   2   71.09    7.20
  21  -5  -2   67.59    9.10
 -21  -5   2   72.69    9.00
 -21  -5   2   74.09    6.90
 -19  -5   2  106.39   12.60
 -19  -5   2  121.39   10.60
  19  -5  -2  136.69   10.90
  19  -5  -2   96.39   11.20
 -19  -5   2  123.29    9.90
 -19  -5   2  127.59   10.40
  17  -5  -2   26.20   11.60
 -17  -5   2   13.80    5.20
  17  -5  -2   18.70    7.40
  15  -5  -2  212.98   15.90
 -15  -5   2  189.88   16.30
 -15  -5   2  186.78   16.90
  15  -5  -2  183.58   15.30
  15  -5  -2  169.18   15.70
 -15  -5   2  194.38   15.70
 -15  -5   2  170.58   14.80
  13  -5  -2  173.98   16.00
 -13  -5   2  174.38   13.80
 -13  -5   2  138.79   14.40
 -13  -5   2  162.28   15.50
  13  -5  -2  179.28   17.10
 -13  -5   2  178.08   15.20
  13  -5  -2  131.49   15.80
 -13  -5   2  174.58   14.70
  13  -5  -2  170.68   15.00
 -11  -5   2   22.00    6.80
 -11  -5   2   36.10    6.90
  11  -5  -2   19.50    9.00
 -11  -5   2   37.10    7.60
 -11  -5   2   21.60    9.90
  -9  -5   2   47.80    7.00
  -9  -5   2   62.19    9.30
  -9  -5   2   61.79   10.10
   9  -5  -2   53.89    7.90
   9  -5  -2   48.90   19.70
  -7  -5   2  136.09   16.70
  -7  -5   2  151.78   13.40
   7  -5  -2  132.39   20.10
  -7  -5   2  137.39   14.20
  -7  -5   2  146.29   13.50
   7  -5  -2   96.79   21.50
   7  -5  -2  132.89   15.70
  -7  -5   2  147.29   12.40
  -7  -5   2  157.48   13.70
   7  -5  -2  162.08   22.00
   5  -5  -2   25.60   14.30
   5  -5  -2   64.99   10.30
  -5  -5   2   42.00    8.50
  -5  -5   2   48.90   10.40
  -5  -5   2   48.50    9.50
   5  -5  -2   98.69   20.90
  -5  -5   2   60.89    8.90
   3  -5  -2   33.60    9.40
  -3  -5   2   37.70    8.10
  -3  -5   2   43.00   17.50
  -3  -5   2   29.20   12.20
  -3  -5   2   19.80   10.20
  -3  -5   2   41.00    9.20
  -1  -5   2  152.38   13.70
  -1  -5   2  149.79   14.30
  -1  -5   2  170.68   21.40
  -1  -5   2  153.68   16.80
  -1  -5   2  170.38   15.00
   1  -5   2   64.69   10.10
  -1  -5  -2   40.20   10.00
  -1  -5  -2   73.09   12.10
   1  -5   2   49.99   10.30
   1  -5   2   24.50   11.40
  -3  -5  -2   45.80   10.70
  -3  -5  -2   32.60    7.70
   3  -5   2   25.50    6.90
   3  -5   2   36.40   12.70
  -5  -5  -2  141.99   13.20
   5  -5   2  122.49   12.20
  -5  -5  -2  119.49   12.70
   5  -5   2  121.49   17.10
   5  -5   2  115.39   12.90
   5  -5   2  157.68   17.20
  -5  -5  -2  131.79   12.90
  -5   5  -2  129.49   16.70
   7  -5   2   80.29   10.70
  -7  -5  -2   64.19   13.40
  -7  -5  -2   90.79   10.50
  -7  -5  -2  100.19    9.60
   9  -5   2   42.40   10.60
   9  -5   2   30.70   13.70
  -9  -5  -2   42.00    6.50
   9  -5   2   43.60    8.90
  -9  -5  -2   32.90    8.00
  11  -5   2  189.48   20.10
 -11  -5  -2  204.38   17.40
 -11  -5  -2  185.18   15.60
  11  -5   2  173.58   18.00
  11  -5   2  196.38   17.60
  11  -5   2  173.98   16.70
 -11  -5  -2  184.48   14.80
 -11  -5  -2  161.58   17.30
  13  -5   2  209.28   20.30
 -13  -5  -2  234.88   16.80
  13  -5   2  230.58   21.40
  13  -5   2  222.78   20.20
  13  -5   2  227.18   21.20
 -13  -5  -2  209.98   18.90
  13  -5   2  185.28   21.30
 -15  -5  -2    3.30    2.60
 -15  -5  -2    4.40    1.70
  15  -5   2    4.70    2.70
 -15  -5  -2    8.50    4.40
 -15  -5  -2    1.80    1.50
  15  -5   2   -0.10    2.10
  15  -5   2    6.20    4.00
 -17  -5  -2  135.49   10.80
  17  -5   2  146.09   12.90
 -17  -5  -2  134.59   11.10
  17  -5   2  147.19   12.90
  17  -5   2  131.39   15.20
 -17  -5  -2  103.19   14.10
 -19  -5  -2   67.99    7.00
 -19  -5  -2   57.69   10.50
  19  -5   2   77.89    8.60
 -19  -5  -2   72.59    7.70
  19  -5   2   68.99    7.80
 -19  -5  -2   78.99    7.50
  19  -5   2   77.19    7.90
  21  -5   2   20.80    4.90
 -21  -5  -2   19.50    5.10
  21  -5   2   29.40    5.40
 -21  -5  -2   11.40    3.70
 -21  -5  -2    9.30    4.80
  23  -5   2    1.70    0.90
  23  -5   2    9.60    4.30
 -23  -5  -2    1.40    1.00
 -23  -5  -2    1.80    1.10
 -23  -5  -2    1.10    1.20
 -18  -6   2   77.69    7.10
 -18  -6   2   72.69    6.40
 -18  -6   2   73.59    7.50
  16  -6  -2   16.00    5.70
 -16  -6   2   25.30    5.70
 -16  -6   2   27.50    6.20
 -16  -6   2   25.50    5.80
 -16  -6   2   18.90    3.80
 -14  -6   2    7.00    3.60
  14  -6  -2   15.80    7.00
 -12  -6   2   42.40    5.90
 -12  -6   2   51.99    7.40
 -12  -6   2   60.49    7.20
 -10  -6   2   21.60    4.70
 -10  -6   2   31.60    6.90
 -10  -6   2   33.70    7.60
  10  -6  -2   24.20    8.10
  -8  -6   2   15.40    7.80
  -8  -6   2   25.90    8.30
  -6  -6   2   23.50    5.30
  -6  -6   2   30.30    7.00
  -6  -6   2   14.80    7.40
  -6  -6   2   31.70    6.10
  -4  -6   2   66.69    8.40
  -4  -6   2   63.89    8.70
  -4  -6   2   85.89    8.00
  -4  -6   2   80.19   11.10
  -2  -6   2   38.90    7.70
  -2  -6   2   63.59   11.00
  -2  -6   2   63.69    8.90
  -2  -6   2   52.29    8.00
   0  -6   2   52.49    8.60
   0  -6   2   36.50    7.80
   0  -6   2   31.50    6.50
   2  -6   2   69.19    9.70
   2  -6   2   65.39    8.50
   2  -6   2   60.59    8.90
   4  -6   2   56.49   17.40
  -4  -6  -2   80.19   12.20
  -4  -6  -2   69.49   10.70
   4  -6   2   78.79    9.30
   6  -6   2   37.50    7.90
   6  -6   2   31.80   14.00
   6  -6   2   17.00    8.70
   6  -6   2   22.50   11.10
   8  -6   2   43.50   10.60
  -8  -6  -2   20.40    7.80
   8  -6   2   29.40   13.50
 -10  -6  -2   74.89    8.10
 -10  -6  -2   89.49    9.30
  10  -6   2   87.09    9.70
 -10  -6  -2   57.89    9.50
  12  -6   2   27.00    7.10
 -12  -6  -2   20.40    6.80
  12  -6   2   17.60    6.70
 -12  -6  -2   12.60    6.40
 -12  -6  -2   17.30    4.90
  14  -6   2   19.00    5.10
 -14  -6  -2   13.50    6.50
  14  -6   2   13.00    4.30
 -14  -6  -2   23.60    5.80
  14  -6   2   18.40    4.80
 -14  -6  -2   23.60    4.30
 -16  -6  -2   66.19    6.60
  16  -6   2   57.69    6.20
 -16  -6  -2   51.49    5.30
 -16  -6  -2   65.09    6.20
  16  -6   2   60.09    5.90
 -36   0   3    2.50    0.90
 -36   0   3    1.20    0.80
 -34   0   3    1.20    1.10
 -34   0   3   -0.40    0.90
 -34   0   3    0.80    1.00
 -32   0   3   32.50    7.10
  28   0  -3    4.10    7.60
 -28   0   3   -1.00    4.20
 -28   0   3   15.20    6.60
 -26   0   3    2.80    4.50
  26   0  -3   -5.10    6.70
  24   0  -3   -6.60    5.10
 -24   0   3    6.70    4.10
  22   0  -3   -2.40    3.90
 -22   0   3    2.40    3.00
  20   0  -3   -4.20    3.30
 -20   0   3   -0.70    2.30
  20   0  -3   -1.40    3.70
  18   0  -3   -2.10    3.90
  18   0  -3    1.60    2.70
 -18   0   3    0.60    1.90
  18   0  -3   -1.40    3.30
  14   0  -3   -1.20    2.00
  12   0  -3    8.40    4.90
  10   0  -3    1.50    1.70
   8   0  -3   -0.40    1.00
   6   0  -3    0.10    0.60
   4   0  -3    0.00    0.40
  -2   0   3    0.50    0.50
   0   0   3    0.70    0.60
   2   0   3    0.70    0.70
   4   0   3    0.00    0.90
   6   0   3    0.80    1.10
   8   0   3    0.50    1.70
  10   0   3   -1.90    2.00
  12   0   3    2.40    3.10
  12   0   3   -0.40    2.40
 -12   0  -3   -1.90    2.70
  14   0   3   -2.10    3.20
  14   0   3    0.20    3.00
 -14   0  -3   -1.60    2.80
 -14   0  -3   -3.80    2.50
 -16   0  -3   -2.10    2.90
  16   0   3   -2.00    3.60
 -16   0  -3    2.90    2.90
 -18   0  -3    2.90    2.80
  18   0   3    3.20    4.60
  20   0   3    3.80    4.50
 -20   0  -3   -0.20    3.10
 -22   0  -3   -3.40    4.00
  22   0   3    1.30    5.50
  24   0   3    3.30    7.50
  26   0   3    0.70    6.20
 -26   0  -3    0.10    1.00
 -26   0  -3   12.90    6.10
  26   0   3    0.20    1.60
 -28   0  -3    0.80    1.10
  28   0   3   -1.00    1.30
 -28   0  -3    0.40    1.10
 -30   0  -3   -0.20    0.90
  30   0   3    0.10    1.30
 -32   0  -3   10.90    5.60
 -34   0  -3   61.49    6.50
  34   0   3   69.59    6.60
 -37  -1   3    0.20    0.70
 -37   1   3   -0.70    0.60
 -35   1   3   13.50    5.70
 -33  -1   3   -0.30    0.90
  33  -1  -3    1.40    1.40
 -33   1   3    2.10    1.00
 -31  -1   3    0.90    1.00
 -31  -1   3    0.70    1.10
 -31   1   3   13.90    5.20
 -31   1   3   -0.40    1.30
 -31   1   3    0.70    1.00
 -29  -1   3   61.79    8.10
 -29  -1   3   58.79    8.00
  29  -1  -3   86.79   14.40
 -29  -1   3   56.09    7.80
 -29   1   3   61.69    7.50
 -29   1   3   65.99   13.90
  27  -1  -3   40.20    8.20
 -27  -1   3   45.50    9.20
 -27  -1   3   35.10    7.50
 -27  -1   3   61.79    9.60
 -27  -1   3   61.89    8.70
 -27   1   3   60.89    7.40
 -27   1   3   75.39   11.20
  27   1  -3   52.39   12.50
 -25  -1   3    7.90    3.90
  25  -1  -3   12.30    6.10
 -25   1   3    0.90    4.70
 -25   1   3    3.90    3.90
  25   1  -3    4.70    5.10
  23  -1  -3  122.49   13.80
 -23  -1   3  107.19   11.90
 -23   1   3   87.29    9.50
  23   1  -3  104.99   11.90
 -23   1   3   86.99   10.70
  21  -1  -3   54.79   12.70
 -21  -1   3   47.90   10.50
 -21   1   3   37.30    8.40
  21   1  -3   36.20    7.80
  19  -1  -3    3.70    5.50
  19   1  -3   16.40    6.10
 -19   1   3   14.20    6.00
  17  -1  -3  149.69   12.50
 -17  -1   3  101.29   12.10
  17  -1  -3  113.19   14.20
 -17  -1   3   94.39   13.60
 -17   1   3  119.69   10.90
  17   1  -3  145.09   10.90
  17   1  -3  136.49   16.30
  15  -1  -3  102.19   12.40
 -15  -1   3  111.89   10.70
 -15  -1   3  115.19   11.60
  15   1  -3  109.89   11.30
 -15   1   3   87.29    9.60
  13  -1  -3  162.68   15.70
 -13  -1   3  189.88   14.70
  13  -1  -3  191.48   15.40
 -13  -1   3  194.88   14.40
 -13   1   3  143.59   14.10
  13   1  -3  148.09   13.90
 -11  -1   3  235.48   18.60
  11  -1  -3  240.18   18.90
  11   1  -3  233.68   18.40
   9  -1  -3  366.06   26.70
  -9  -1   3  357.96   26.90
   9   1  -3  331.77   26.60
   7  -1  -3  193.48   15.30
  -7  -1   3  216.68   15.50
   7   1  -3  181.48   15.50
  -7   1   3  211.48   15.20
  -5  -1   3 1211.28   95.39
  -5   1   3 1360.96   95.29
  -3  -1   3  418.46   31.90
  -3   1   3  431.66   31.80
  -1  -1   3  371.96   26.90
  -1  -1   3  340.47   26.90
  -1   1   3  358.06   26.90
   1  -1   3  967.90   66.49
   1  -1   3  769.62   66.49
   1   1   3  948.71   66.59
   3  -1   3  883.91   67.59
   3  -1   3  897.11   67.59
   3   1   3  925.71   67.69
   3   1   3  931.91   67.89
   5  -1   3   41.60    5.20
   5  -1   3   34.40    4.30
   5   1   3   33.90    6.30
   5   1   3   45.80    6.30
   7  -1   3  342.67   28.40
   7  -1   3  353.96   28.40
   7   1   3  400.76   28.70
   7   1   3  400.86   29.60
   9  -1   3   50.09    9.00
   9  -1   3   52.39    7.70
   9  -1   3   71.29    7.70
  -9   1  -3   62.99    6.10
   9   1   3   53.49    6.90
  11  -1   3  114.69   12.30
  11  -1   3  110.49   10.90
 -11  -1  -3  114.89   10.40
  11   1   3   92.39   10.50
 -11   1  -3   98.29   10.20
  11   1   3  116.49   12.00
  11   1   3  119.69   11.10
  13  -1   3  169.28   16.80
  13  -1   3  134.29   17.80
  13  -1   3  159.98   13.90
  13   1   3  150.38   15.50
  13   1   3  170.98   15.70
  13   1   3  172.98   14.90
 -13   1  -3  177.28   14.70
  15  -1   3   -0.60    3.20
 -15  -1  -3    5.30    3.90
  15  -1   3    5.50    4.20
  15   1   3    4.70    3.90
  15   1   3   21.40    9.70
 -15   1  -3    0.70    4.10
 -17  -1  -3   12.20    6.30
  17  -1   3   22.60    7.50
  17  -1   3   11.10    3.30
 -17   1  -3   21.00    8.70
 -17   1  -3    6.10    4.10
  17   1   3   17.80   10.40
  19  -1   3   14.60    6.20
 -19  -1  -3   13.10    4.30
 -19   1  -3   26.40    9.10
  19   1   3   18.20   10.00
 -19   1  -3   21.90    6.90
  21  -1   3   50.69   13.60
  21   1   3   63.69   12.90
  23  -1   3   24.80   12.20
 -23   1  -3    6.60    4.50
  23   1   3   16.50    6.30
  25  -1   3   69.39   14.60
 -25  -1  -3   40.10    7.20
  25  -1   3   49.70    8.30
 -25   1  -3   53.09    7.30
  25   1   3   32.60   13.90
 -25   1  -3   33.50   10.50
  25   1   3   53.89    9.10
  27  -1   3   19.80    8.20
  27   1   3   16.50    6.60
 -27   1  -3   11.70    6.70
 -29  -1  -3   12.90    7.30
 -31  -1  -3   17.20    6.40
 -33  -1  -3    0.60    0.80
  33  -1   3    1.40    0.80
 -33   1  -3    1.00    0.70
 -33   1  -3    1.50    0.70
  34  -2  -3    0.20    1.00
 -34  -2   3    0.80    0.60
 -34  -2   3    1.50    0.90
 -34   2   3   -0.40    0.80
 -34   2   3   -0.40    0.90
 -32  -2   3   15.50    5.50
  32  -2  -3   12.20    6.20
 -32   2   3   12.50    5.60
 -30  -2   3   12.50    6.90
  28  -2  -3   21.10    6.10
 -28  -2   3   32.50    6.90
 -28  -2   3   28.50    4.40
 -28   2   3   32.60    6.20
 -26  -2   3   23.70    8.70
 -26  -2   3    2.20    2.10
 -26  -2   3   14.80    7.10
  26  -2  -3    9.80    7.10
 -26  -2   3   28.90    9.90
  26  -2  -3    6.40    1.90
  26  -2  -3   17.60    6.80
 -26  -2   3    2.30    4.70
 -26   2   3    4.50    4.10
  26   2  -3   12.80    6.90
  24  -2  -3   -2.50    6.00
 -24  -2   3    2.50    4.80
 -24   2   3   -2.10    3.40
  24   2  -3   -5.10    5.20
 -22  -2   3   37.80   13.20
  22   2  -3   19.20    9.50
 -22   2   3   29.10   10.30
  20  -2  -3   44.30   13.70
 -20  -2   3   24.10   11.50
 -20   2   3   43.70    8.20
 -18  -2   3    5.40    4.20
  18  -2  -3   20.80   12.20
 -18   2   3    9.30    3.40
  16  -2  -3   30.20   10.60
  16  -2  -3   40.90    7.10
 -16  -2   3   47.40    8.90
 -16   2   3   46.90    7.00
  14  -2  -3   79.09    9.90
 -14  -2   3  111.89   16.40
  14  -2  -3   79.59   10.00
  14  -2  -3   85.89    9.10
 -14   2   3   78.29    9.30
  14   2  -3   78.99   10.50
 -12  -2   3   55.59    9.00
 -12  -2   3   35.30    6.60
  12  -2  -3   48.20    7.50
  12  -2  -3   41.90    7.80
  12   2  -3   54.49    7.00
 -10  -2   3   58.29    7.40
  10  -2  -3   63.09    8.90
  10  -2  -3   41.00    6.60
  10  -2  -3   48.20    6.60
 -10  -2   3   48.10    5.80
  10   2  -3   46.50    6.40
   8  -2  -3   62.79    6.80
  -8  -2   3   79.19    6.90
  -8  -2   3   62.19    7.60
   8  -2  -3   64.79    9.20
   8  -2  -3   65.69    8.10
   8   2  -3   59.09    6.90
  -6  -2   3  136.69   11.50
   6  -2  -3  120.69   12.10
   6  -2  -3  136.89   11.50
  -6  -2   3  148.29   12.20
  -6   2   3  162.08   11.60
   4  -2  -3   59.89    7.80
  -4  -2   3   60.89    7.50
  -4  -2   3   64.59    8.40
  -4   2   3   54.19    6.60
  -2  -2   3   75.89    8.00
  -2  -2   3   83.59    7.70
  -2   2   3   70.59    7.30
   0  -2   3  104.29   10.50
   0  -2   3  126.09   10.20
   0  -2   3  104.79    9.60
   0   2   3  106.79    9.10
   0   2   3  116.09    9.70
   2  -2   3   15.80    4.60
  -2  -2  -3   11.00    3.30
   2  -2   3    8.90    5.30
   2  -2   3   14.50    4.20
   2   2   3    6.50    3.80
   2   2   3   19.00    5.90
   4  -2   3   30.80    5.90
  -4  -2  -3   35.70    4.30
   4  -2   3   28.60    4.50
   4  -2   3   26.20    5.70
   4   2   3   32.00    6.40
   6  -2   3   71.19    8.20
  -6  -2  -3   84.89    7.10
   6  -2   3   82.29    8.20
   6  -2   3   63.69    7.30
   6  -2   3   84.19    9.10
   6  -2   3   65.89    7.40
   6   2   3   55.99    9.50
   6   2   3   73.19    8.90
   8  -2   3   52.59    6.50
   8  -2   3   31.20    8.10
   8  -2   3   47.60    7.00
   8  -2   3   55.49    7.50
  -8  -2  -3   43.80    6.50
   8   2   3   36.30   10.40
   8   2   3   49.60    5.80
  -8   2  -3   40.70    6.10
   8   2   3   62.39   10.10
  10  -2   3   59.79    8.90
 -10  -2  -3   59.69    6.80
  10  -2   3   43.60    7.30
  10  -2   3   33.00    7.80
  10  -2   3   37.20    8.90
  10   2   3   49.99    6.40
  10   2   3   46.70   11.80
 -10   2  -3   50.69    6.30
  10   2   3   39.70    9.20
 -12  -2  -3   93.19   10.90
  12  -2   3   85.69   10.90
  12   2   3   72.39   12.80
 -12   2  -3   60.89    8.10
  12   2   3   71.59    8.80
 -14  -2  -3   18.00    9.60
  14  -2   3   40.50    9.60
  14  -2   3   35.40    9.60
  16  -2   3    4.90    6.00
  16  -2   3    5.80    4.80
 -16  -2  -3   -1.00    4.20
 -16   2  -3    6.90    5.30
  16   2   3   -5.10    5.80
  18  -2   3   57.89   11.70
 -18  -2  -3   58.99   11.50
  18   2   3   68.69   12.70
 -18   2  -3   49.60   13.10
 -20  -2  -3    2.70    4.80
  20  -2   3   -1.80    5.40
  20  -2   3    2.80    4.30
 -20   2  -3   -0.10    4.70
 -20   2  -3    3.50    5.00
  20   2   3   -6.60    6.60
  22  -2   3    0.90    6.80
 -22   2  -3    3.40    4.90
  22   2   3   31.60   15.00
  24  -2   3   23.20   13.60
  24  -2   3   12.30    7.50
 -24   2  -3    6.70    5.30
  24   2   3   42.50   15.60
 -24   2  -3   17.90    7.30
 -26  -2  -3   29.00    7.10
 -26   2  -3   15.60    6.00
  28  -2   3   25.20    6.50
 -28  -2  -3   21.60    7.10
 -28  -2  -3   12.90    5.70
 -28   2  -3   26.10    6.10
 -30  -2  -3   14.60    4.80
 -30   2  -3   11.00    5.30
  32  -2   3   23.60    5.80
 -32  -2  -3   14.70    4.90
 -32   2  -3    9.20    4.60
 -33  -3   3   12.30    3.90
 -33  -3   3   18.40    5.30
 -33   3   3   12.00    5.20
 -31  -3   3    1.40    1.70
 -31  -3   3   -0.40    0.90
  31  -3  -3   -0.50    1.10
 -31  -3   3    0.00    0.60
 -31   3   3    0.50    1.00
 -29  -3   3    0.40    1.40
 -29  -3   3    0.30    1.00
 -29  -3   3    2.60    1.90
 -29  -3   3   -0.40    0.90
 -29  -3   3    0.70    0.80
 -27  -3   3   13.40    4.70
  27  -3  -3   14.90    6.30
  27  -3  -3   26.20    7.10
 -27  -3   3   14.10    5.10
 -25  -3   3   24.40    5.10
 -25  -3   3   12.90    7.70
 -25  -3   3   11.80    5.30
 -25  -3   3   15.80    6.70
  25   3  -3   42.50   13.20
 -23  -3   3   49.50   10.40
 -23  -3   3   33.30    7.90
 -23  -3   3   57.79   13.70
  23  -3  -3   44.90   12.60
  23  -3  -3   46.60   10.90
  23  -3  -3   42.90   21.00
 -23  -3   3   45.10    6.20
 -23   3   3   31.20   12.10
  23   3  -3   22.40   12.10
  21  -3  -3    5.20    3.50
 -21  -3   3    5.60    5.90
  21  -3  -3    4.40    2.50
 -21  -3   3    5.20    3.00
  21  -3  -3    0.70    9.70
  21   3  -3    5.30    5.30
 -21   3   3   10.10    4.90
  19  -3  -3    5.10    8.80
 -19  -3   3    5.20    5.70
 -19   3   3    1.90    3.80
  17  -3  -3    2.10    4.60
 -17  -3   3    3.40    5.20
  17  -3  -3   -1.60    7.50
 -17   3   3    6.70    4.10
  15  -3  -3   40.50   14.30
  15  -3  -3   23.80    7.80
 -15   3   3   21.70    9.80
  13  -3  -3   64.39   10.90
  13  -3  -3   32.30   10.00
 -13  -3   3   47.60    9.10
  13  -3  -3   60.99   11.20
  11  -3  -3   83.09   10.30
 -11  -3   3   84.29    9.10
  11  -3  -3   90.89   11.50
   9  -3  -3   21.30    8.60
  -9  -3   3   18.90    5.50
   9  -3  -3   19.90    5.90
   9  -3  -3   26.20    8.00
  -7  -3   3   91.59    8.70
   7  -3  -3   93.39    9.80
   7  -3  -3   75.79   10.70
   7   3  -3   96.59   10.40
  -7   3   3   80.09   10.20
   5  -3  -3   99.59   11.40
  -5  -3   3  104.29    9.70
   5  -3  -3  113.19    9.80
  -5   3   3  100.89   10.60
   3  -3  -3  127.89   11.50
   3  -3  -3  112.39   11.40
   3  -3  -3  108.79   10.50
  -3  -3   3  104.49   11.60
  -3  -3   3  124.29   10.30
  -3  -3   3  113.29   15.30
  -1  -3   3  166.38   14.90
   1  -3  -3  182.68   14.30
   1  -3  -3  168.98   14.10
  -1  -3   3  181.88   14.40
   1  -3  -3  176.78   14.00
  -1   3   3  159.48   15.30
  -1   3   3  162.98   14.40
  -1  -3  -3   84.29    8.10
   1  -3   3   69.09    8.10
  -1  -3  -3   88.39    8.10
   1  -3   3   70.29    9.10
   1  -3   3   82.79   14.10
   1   3   3   57.79    9.70
   1   3   3   75.69    8.70
  -3  -3  -3  199.58   14.50
   3  -3   3  167.18   14.80
   3  -3   3  175.38   17.90
   3  -3   3  174.28   15.80
   3  -3   3  163.48   14.10
  -3  -3  -3  177.08   14.30
   3  -3   3  141.79   15.20
   3   3   3  174.28   14.50
   3   3   3  161.48   18.10
   5  -3   3   48.80    7.40
   5  -3   3   63.49    7.00
   5  -3   3   43.40    8.00
   5  -3   3   37.30   13.00
  -5  -3  -3   42.60    6.80
   5   3   3   63.59    7.90
   7  -3   3    6.60    4.70
  -7  -3  -3   18.50    6.20
   7  -3   3   20.80    6.90
   7  -3   3    9.10    3.60
   7   3   3    6.00    3.90
   9  -3   3   62.09    8.70
   9  -3   3   38.80    9.40
   9  -3   3   44.50   11.90
  -9  -3  -3   59.29   10.00
  -9   3  -3   61.09    8.00
   9   3   3   63.39    8.30
  11  -3   3   -3.90    6.50
 -11  -3  -3    3.50    6.70
  11  -3   3   17.90    8.70
  11  -3   3   20.90    9.70
  11   3   3    4.90    3.40
 -11   3  -3   -2.70    3.40
 -13  -3  -3   19.80    6.70
  13  -3   3   19.40   10.20
 -13   3  -3   29.00    8.20
  13   3   3   37.00    9.00
 -15  -3  -3   34.60    9.90
  15  -3   3   62.49   17.80
  15  -3   3   37.60   12.10
  15   3   3   35.20   12.10
 -15   3  -3   49.99   10.50
 -17  -3  -3   23.40   11.50
  17  -3   3   37.20   18.40
  17  -3   3   25.90   10.20
 -17   3  -3   27.30   15.70
  19  -3   3   14.20    8.80
 -19  -3  -3    0.30    2.40
 -19  -3  -3    3.00    1.70
  19  -3   3    6.00    2.20
  19  -3   3   -1.00    5.50
  19  -3   3    0.80    2.70
 -19  -3  -3    0.20    4.70
 -19   3  -3   -3.80    6.70
  21  -3   3    3.80    1.60
  21  -3   3    7.50    8.10
 -21  -3  -3   14.30    4.90
 -21  -3  -3   12.90    5.30
  21  -3   3    8.30    7.80
 -21   3  -3    8.00    6.20
 -23  -3  -3   -1.00    1.30
  23  -3   3    1.80    1.40
 -23  -3  -3    0.10    1.30
  23  -3   3    2.00    2.00
 -23  -3  -3    2.20    1.80
  23  -3   3   -0.60    1.20
 -23  -3  -3    1.50    1.30
 -25  -3  -3   55.69    6.80
  25  -3   3   67.49    8.70
 -25  -3  -3   42.80    8.50
  25  -3   3   55.39    8.20
 -25  -3  -3   52.79    6.40
 -25  -3  -3   49.99    6.20
 -25   3  -3   55.99    7.10
  27  -3   3   31.00    7.70
 -27  -3  -3   26.00    6.60
 -29  -3  -3   66.39    6.60
 -29  -3  -3   47.10    5.90
 -29   3  -3   56.09    5.90
 -29   3  -3   48.00    6.30
 -28  -4   3   23.90    5.10
 -28  -4   3   33.50    5.90
  28  -4  -3   27.30    5.30
  28  -4  -3   30.00    5.10
 -28  -4   3   25.20    4.20
 -28  -4   3   25.40    4.80
 -28  -4   3   28.80    5.40
 -28   4   3   23.40    4.80
 -26  -4   3   28.50    4.80
 -26  -4   3   40.60    6.80
 -26  -4   3   27.60    4.10
  26  -4  -3   33.90    5.90
 -26  -4   3   25.50    7.40
 -26  -4   3   31.20    4.90
  26  -4  -3   30.00    4.80
 -24  -4   3   20.60    9.00
 -24  -4   3    9.40    4.90
 -22  -4   3    2.10    1.90
  22  -4  -3   16.40    8.70
 -22  -4   3   14.60    5.70
  22  -4  -3   18.90    8.80
 -20  -4   3   29.10    7.30
  20  -4  -3   17.30    6.40
  20  -4  -3   23.70    7.00
 -20  -4   3   24.90    5.50
  20  -4  -3    3.80    9.30
 -20  -4   3   29.10   10.90
 -20  -4   3   16.50    5.80
 -18  -4   3    2.20    1.70
 -18  -4   3    5.10    2.00
  18  -4  -3   14.80    7.10
  18  -4  -3   -6.40    8.60
 -18  -4   3   23.10    8.10
 -18  -4   3   24.10    7.90
 -18   4   3    0.40    4.70
  18   4  -3   22.10    9.70
 -16  -4   3   -0.70    5.80
  16  -4  -3    8.50    5.60
  16  -4  -3   14.60    7.20
  16  -4  -3   13.80    7.90
 -16   4   3    6.50    5.30
  14  -4  -3   23.80   12.20
  14  -4  -3   16.00    6.50
 -14   4   3   37.00   12.80
 -12  -4   3   -3.60    4.50
  12  -4  -3    3.30    5.30
  12  -4  -3    0.10    4.80
  10  -4  -3   21.90   10.20
 -10  -4   3   33.30    9.90
  10  -4  -3   24.30   11.40
   8  -4  -3   93.89   10.70
  -8  -4   3   79.49   11.80
  -6  -4   3   65.29   14.70
  -6  -4   3   65.49    9.60
  -4  -4   3  103.59   19.90
   4  -4  -3  139.59   12.40
   4  -4  -3  131.49   13.10
  -4  -4   3  114.39   12.40
  -2  -4   3   44.60   19.20
  -2  -4   3   55.79    9.20
   2  -4  -3   48.30   18.10
   0  -4  -3    3.40    9.70
   0  -4   3    6.60   10.00
   2  -4   3  110.69   18.60
  -2  -4  -3   88.49   19.50
   4  -4   3   42.20   10.40
   4  -4   3   37.10   14.40
  -4  -4  -3   43.90   15.50
   6  -4   3   26.40    9.10
   6  -4   3   22.10    9.50
  -6   4  -3   30.20    9.40
   8  -4   3   51.29   12.80
   8  -4   3   50.49   10.80
  -8  -4  -3   55.39   12.30
   8  -4   3   55.89   11.80
   8   4   3   48.20    8.90
  -8   4  -3   63.29    8.20
  10  -4   3    3.40    7.40
  10  -4   3    3.00    4.70
 -10  -4  -3    4.70    5.10
  10  -4   3    4.30    6.70
 -10   4  -3    5.30    3.90
 -12  -4  -3   19.40    7.20
 -12  -4  -3    7.30    5.60
 -12  -4  -3   36.80   12.20
  12  -4   3    7.80    5.40
  12  -4   3   30.70   10.20
  12  -4   3   49.60   17.40
 -12  -4  -3   36.00   10.30
 -12   4  -3    8.70    5.50
 -14  -4  -3  107.69   10.10
  14  -4   3  133.29   15.80
  14  -4   3   74.39   21.80
  14  -4   3   90.99   19.90
  14  -4   3   99.49   15.80
 -14  -4  -3  102.79   13.80
  14  -4   3   83.29   14.30
  14  -4   3   82.69   13.70
 -14  -4  -3  120.59    9.40
 -16  -4  -3   12.80    5.80
 -16  -4  -3   10.60    5.70
  16  -4   3    4.30    2.90
  16  -4   3    3.70    2.00
  16  -4   3    2.00   10.50
  16  -4   3    2.40    5.60
  16  -4   3    1.20    2.00
  16  -4   3    7.50    5.50
 -16  -4  -3    6.50    1.80
 -18  -4  -3   27.40    5.50
  18  -4   3   32.50   13.40
 -18  -4  -3   29.90    5.40
 -18  -4  -3   33.30    6.00
  18  -4   3   18.70   11.10
 -20  -4  -3   16.90    4.60
 -20  -4  -3   22.80    5.30
  20  -4   3   38.20    8.40
 -20  -4  -3   41.80    9.30
 -20  -4  -3   28.80    5.10
  20  -4   3   30.00    8.80
  20  -4   3   24.10   10.70
 -22  -4  -3   26.30    6.10
 -22  -4  -3   20.40    4.50
  22  -4   3   33.20    6.40
  22  -4   3   35.70    5.50
 -22  -4  -3   27.10    4.90
  24  -4   3   15.90    6.20
  24  -4   3   15.60    6.30
 -24  -4  -3   33.00    7.80
  24  -4   3   15.60    6.20
 -24  -4  -3   18.60    4.50
 -24  -4  -3    9.50    3.50
 -24  -4  -3   11.50    4.00
 -24   4  -3   20.10    5.10
  26  -4   3   16.50    4.40
  26  -4   3   20.10    3.70
 -26  -4  -3   17.80    6.20
  26  -4   3   22.80    6.00
 -25  -5   3    7.90    2.90
 -25  -5   3   11.20    3.70
  25  -5  -3   12.40    4.70
 -25  -5   3   14.20    3.70
 -23  -5   3   20.60    4.20
  23  -5  -3   22.90    3.90
 -23  -5   3   22.60    3.50
 -23  -5   3   16.40    3.30
 -23  -5   3   30.00    6.90
 -23  -5   3   18.40    5.70
  21  -5  -3   19.60    6.00
  21  -5  -3   27.00   10.20
 -21  -5   3   22.40    7.80
 -21  -5   3   11.30    3.70
  21  -5  -3   16.20    5.90
 -21  -5   3   11.60    5.40
 -21  -5   3   11.80    4.50
  19  -5  -3    5.40    2.90
 -19  -5   3    2.70    1.30
 -19  -5   3    0.10    1.50
 -19  -5   3    2.70    1.80
  19  -5  -3    0.50    1.60
 -19  -5   3    2.80    1.60
 -17  -5   3   12.90    6.30
  17  -5  -3   20.60    6.70
  17  -5  -3   10.40    6.30
 -17  -5   3   28.90    9.00
 -17  -5   3   27.10    8.70
 -17  -5   3   12.90    5.40
  17  -5  -3   32.20   11.10
 -17  -5   3   13.00    5.80
 -15  -5   3   25.10    5.80
 -15  -5   3   34.70    8.20
  15  -5  -3   23.40    7.50
 -15  -5   3   28.20    8.90
  15  -5  -3   18.40    7.80
 -13  -5   3   52.29    8.00
  13  -5  -3   68.39    9.00
 -13  -5   3   57.59    8.00
 -13  -5   3   48.10    8.50
  13  -5  -3   64.49    9.00
 -13  -5   3   72.59    9.20
  13  -5  -3   66.59    9.20
 -11  -5   3   67.49    8.40
  11  -5  -3   76.19    9.90
 -11  -5   3   66.59   10.90
 -11  -5   3   64.89   10.50
  11  -5  -3   78.59    8.60
  11   5  -3   37.50   14.10
  -9  -5   3   78.99   11.50
  -9  -5   3   86.69   10.40
  -9  -5   3   79.69    9.70
  -9  -5   3   81.19    9.90
  -9  -5   3   89.79   11.10
  -9   5   3   96.49   26.10
  -7  -5   3   32.20    8.40
  -7  -5   3   34.60    6.00
   7  -5  -3   39.90   10.80
   7  -5  -3   55.39   14.80
  -7  -5   3   24.60    8.40
  -7  -5   3   42.60    7.40
  -7  -5   3   59.09   12.20
  -7  -5   3   40.80    9.70
   7  -5  -3   32.20    8.40
   7   5  -3   46.00   16.80
  -5  -5   3   21.50    7.10
  -5  -5   3   31.50    7.70
  -5  -5   3   37.30    7.90
   5  -5  -3   14.90    9.00
  -5  -5   3   57.69   12.30
  -3  -5   3   21.20   11.00
  -3  -5   3   26.20    7.00
  -3  -5   3   45.20   12.40
  -3  -5   3    8.80   11.00
   3  -5  -3   39.90   12.00
  -1  -5   3   26.90    7.70
  -1  -5   3   19.30    6.90
   1  -5  -3   45.10    9.60
  -1  -5   3   37.20    9.10
   1  -5  -3   26.40   16.10
  -1  -5   3   18.40    7.50
   1  -5   3   43.30    8.40
  -1  -5  -3   31.90    8.70
   1  -5   3   41.20   12.10
  -1  -5  -3   47.90   18.30
   3  -5   3   21.30    7.40
  -3  -5  -3   24.20    8.30
  -3  -5  -3   36.90    7.90
   3  -5   3    8.90    7.80
  -3  -5  -3   11.40    9.80
   3  -5   3   33.90    6.30
   3  -5   3   51.79   11.60
  -3  -5  -3   23.70    8.60
  -5  -5  -3   13.80    7.70
   5  -5   3    3.70    8.10
   5  -5   3   28.50   12.50
   5  -5   3   23.10   12.30
  -5   5  -3    7.00    7.10
   7  -5   3   77.59   10.80
   7  -5   3   69.19    9.70
   7  -5   3   57.09   13.10
  -7  -5  -3   86.19   11.30
   7  -5   3   78.79    9.70
  -7  -5  -3   82.19    8.20
   7  -5   3   81.19   16.10
  -7   5  -3   83.59   13.80
   9  -5   3   32.40    9.90
   9  -5   3   34.70    7.20
   9  -5   3   31.90    7.80
  -9  -5  -3   35.90    7.30
  11  -5   3   56.69   10.40
 -11  -5  -3   77.89    9.50
  11  -5   3   67.59   15.30
  11  -5   3   56.79   11.90
 -11  -5  -3   68.19    7.30
  11  -5   3   80.09   11.40
 -11  -5  -3   70.39    8.40
 -13  -5  -3   17.20    5.20
 -13  -5  -3   26.40    6.10
  13  -5   3   26.40   10.80
 -13  -5  -3   17.20    7.30
  13  -5   3   39.80   13.40
  15  -5   3   48.60   13.40
  15  -5   3   39.60   12.10
  15  -5   3   27.30    9.90
 -15  -5  -3   22.10    6.60
 -15  -5  -3   15.80    9.00
  17  -5   3    1.30    1.80
 -17  -5  -3    3.60    1.40
  17  -5   3    5.80    2.70
 -17  -5  -3    5.40    2.10
 -17  -5  -3   11.20    4.10
  17  -5   3    3.50    1.50
  17  -5   3   22.40    8.20
  19  -5   3   12.80    5.20
  19  -5   3   20.70    5.20
 -21  -5  -3    1.20    1.40
  21  -5   3    1.50    0.90
 -21  -5  -3    9.10    4.50
  21  -5   3    2.20    1.60
 -21  -5  -3   -0.10    1.20
 -18  -6   3   18.00    4.40
 -18  -6   3   21.80    4.70
 -16  -6   3   14.00    5.50
  16  -6  -3   13.10    3.60
 -16  -6   3   15.00    5.30
 -16  -6   3    8.00    4.10
  14  -6  -3   15.40    7.10
 -14  -6   3   25.40    7.10
 -14  -6   3   12.40    5.60
  14  -6  -3   14.90    5.60
 -14  -6   3   12.00    6.40
 -14  -6   3   16.20    5.00
 -12  -6   3   29.10    7.30
  12  -6  -3   18.40    7.70
  12  -6  -3   21.40    6.80
 -12  -6   3   32.30    5.40
 -12  -6   3   15.30    6.40
 -10  -6   3   17.10    7.20
  10  -6  -3   30.90    7.20
  -8  -6   3   17.70    7.20
  -8  -6   3   24.30    6.30
  -8  -6   3   28.80    8.70
  -8  -6   3   41.30    8.40
  -6  -6   3   85.09    9.60
  -6  -6   3   87.79    8.90
  -6  -6   3   73.59    8.70
  -4  -6   3   25.20    6.40
  -4  -6   3   21.00    6.80
  -4  -6   3   21.30    7.20
  -2  -6   3   41.20    6.90
  -2  -6   3   41.80    5.70
  -2  -6   3   28.00    6.80
  -2  -6   3   38.20    8.20
   0  -6   3   48.60    8.50
   0  -6   3   57.09    7.30
   0  -6   3   98.89   21.10
   0  -6   3   50.39    9.70
   2  -6   3   78.09   18.50
   2  -6   3   71.09    8.20
   2  -6   3   51.69    8.50
   4  -6   3   65.39    7.80
  -4  -6  -3   53.19    8.50
   4  -6   3   43.00   16.90
   4  -6   3   73.89    9.10
   4  -6   3   55.29    8.70
   6  -6   3   28.50    9.70
   6  -6   3   25.20    7.80
   8  -6   3   42.40   10.00
   8  -6   3   39.30   11.40
   8  -6   3   19.80   10.60
  -8  -6  -3   24.00    6.70
  -8  -6  -3   25.80    6.80
 -10  -6  -3   24.20    5.80
 -10  -6  -3   27.40    9.20
  10  -6   3   29.60   11.40
  10  -6   3   27.50    8.90
  12  -6   3   10.30    6.10
 -12  -6  -3   12.40    6.70
 -12  -6  -3    9.80    4.60
  12  -6   3   17.30    6.60
  12  -6   3   25.90    8.30
 -14  -6  -3    7.20    3.10
 -14  -6  -3   19.30    4.90
  14  -6   3    9.00    4.10
  14  -6   3    8.40    4.50
 -36   0   4  299.77   23.10
 -36   0   4  306.57   23.00
 -34   0   4  125.09   10.70
 -34   0   4  119.19   10.90
 -30   0   4  118.69   10.20
 -30   0   4  109.79   10.40
 -28   0   4  198.38   16.50
 -28   0   4  218.88   18.90
 -28   0   4  210.68   16.70
 -28   0   4  204.68   16.90
  26   0  -4   42.70   14.70
 -26   0   4   59.29   10.80
  24   0  -4   74.39    8.80
  24   0  -4   56.49   11.90
  22   0  -4  349.17   26.60
 -22   0   4  315.47   27.00
  22   0  -4  343.27   27.00
  20   0  -4  346.67   26.40
  20   0  -4  301.77   27.10
 -20   0   4  332.47   25.80
 -20   0   4  358.26   26.40
 -18   0   4   36.30    5.90
 -18   0   4   29.70    6.30
  18   0  -4   41.10    6.30
 -18   0   4   23.50   10.10
  18   0  -4   25.00    9.70
 -16   0   4  544.45   39.30
  16   0  -4  527.15   39.50
  16   0  -4  464.75   39.50
 -16   0   4  515.35   39.20
 -16   0   4  538.55   39.20
  14   0  -4 1125.79   79.29
 -14   0   4 1063.89   78.99
  14   0  -4  986.50   78.99
 -12   0   4  260.47   23.10
 -12   0   4  317.77   22.70
  12   0  -4  314.07   23.80
  10   0  -4  482.55   36.30
   8   0  -4  269.47   21.50
  -8   0   4  296.17   21.40
  -6   0   4 9244.98  736.83
   6   0  -4 9999.00  739.83
  -4   0   4  184.98   13.20
   4   0  -4  156.78   12.80
  -2   0   4 2526.25  189.28
  -2   0   4 2599.14  189.58
   0   0   4  175.68   14.30
   0   0   4  192.08   14.00
   2   0   4 6954.50  496.45
   2   0   4 6492.35  496.55
   4   0   4  307.57   24.00
   4   0   4  327.47   24.30
   6   0   4 1099.09   84.19
   6   0   4 1165.78   84.49
  -8   0  -4  329.07   24.40
   8   0   4  298.87   24.00
   8   0   4  335.87   24.40
   8   0   4  283.87   24.60
  10   0   4 1327.27   92.69
  10   0   4 1138.19   92.69
  10   0   4 1325.07   92.49
 -10   0  -4 1157.58   92.19
  12   0   4  590.24   43.40
  12   0   4  534.35   42.70
 -12   0  -4  553.04   42.40
  12   0   4  570.54   44.00
  14   0   4   33.50    8.10
 -14   0  -4   31.30    6.90
  14   0   4   17.10    8.80
  16   0   4  383.26   28.40
  16   0   4  304.37   29.50
 -16   0  -4  375.96   27.70
  18   0   4  366.76   29.30
 -18   0  -4  346.87   28.50
  20   0   4  122.19   13.40
  22   0   4   49.70   10.70
 -24   0  -4  515.65   39.70
 -24   0  -4  533.45   39.70
 -26   0  -4  137.99   12.40
  26   0   4  142.39   13.60
 -26   0  -4  152.68   12.50
 -28   0  -4   13.60    6.80
  30   0   4  106.99    9.60
 -30   0  -4   94.79    9.50
 -30   0  -4   89.39    9.40
 -32   0  -4  167.38   13.80
 -32   0  -4  167.08   13.60
 -37  -1   4   67.69    6.50
 -37   1   4   71.99    6.10
 -37   1   4   67.99    6.60
 -35  -1   4    1.00    0.80
 -35  -1   4    1.70    0.90
 -35  -1   4    0.10    0.80
 -35   1   4    1.90    0.90
 -35   1   4   10.90    4.30
  33  -1  -4  189.08   15.80
 -33  -1   4  199.78   15.30
 -33  -1   4  195.28   15.60
 -33  -1   4  193.58   15.20
 -33   1   4  172.88   15.20
 -33   1   4  194.28   15.30
 -31  -1   4  180.28   14.30
 -31  -1   4  170.88   14.70
 -31  -1   4  170.48   14.40
 -31   1   4  172.98   14.40
 -31   1   4  187.98   14.70
 -29  -1   4   35.60   10.10
 -29   1   4   15.70    6.50
 -29   1   4   13.30    5.40
 -27  -1   4   50.99   11.00
  27  -1  -4   89.09   15.30
 -27  -1   4   70.59    8.80
 -27   1   4   59.69    8.00
  27   1  -4   62.99   11.60
 -27   1   4   59.59   11.40
 -25  -1   4  280.37   24.10
 -25   1   4  289.27   23.50
 -25   1   4  312.67   24.10
 -23  -1   4  234.08   20.10
  23   1  -4  274.97   20.00
 -23   1   4  200.98   18.90
 -23   1   4  232.88   19.60
  21  -1  -4   93.59   13.50
  21   1  -4   81.99   10.40
  19  -1  -4  762.72   62.29
 -19  -1   4  832.52   61.09
  19  -1  -4  813.42   60.99
 -19  -1   4  842.92   62.89
 -19   1   4  775.82   60.39
  19   1  -4  792.82   60.69
  17  -1  -4  584.24   43.50
  17  -1  -4  475.05   43.30
 -17  -1   4  495.95   43.60
  17  -1  -4  603.64   43.60
 -17  -1   4  650.63   44.80
 -17   1   4  601.84   42.80
  17   1  -4  514.75   44.70
  17   1  -4  606.64   43.00
  15  -1  -4  222.08   18.70
 -15  -1   4  217.38   18.90
  15  -1  -4  241.28   20.10
 -15  -1   4  215.18   18.80
  15   1  -4  240.88   18.30
 -15   1   4  211.88   18.30
  15   1  -4  229.18   18.80
  13  -1  -4  354.66   29.80
  13  -1  -4  365.86   28.90
  13   1  -4  424.26   29.50
  13   1  -4  365.76   28.80
 -11  -1   4  635.34   50.69
  11  -1  -4  719.93   51.29
 -11  -1   4  720.13   50.99
  11  -1  -4  663.93   50.79
 -11   1   4  681.13   50.49
 -11   1   4  653.53   50.89
  11   1  -4  676.03   50.89
  -9  -1   4   10.60    3.10
   9  -1  -4   11.90    3.70
  -9   1   4    8.70    3.50
   9   1  -4    8.40    3.10
  -7  -1   4  580.24   42.60
  -7   1   4  554.84   42.40
  -5  -1   4  535.15   39.90
  -5   1   4  527.65   39.70
  -3  -1   4   20.30    3.70
  -3  -1   4   17.30    3.50
  -3   1   4   13.40    3.30
  -1  -1   4   19.90    3.50
  -1  -1   4   18.00    3.40
  -1   1   4   11.20    3.40
   1  -1   4  522.85   39.60
   1  -1   4  513.55   39.60
   1   1   4  548.45   39.80
   3  -1   4  560.14   43.30
   3  -1   4  579.54   43.30
   3   1   4  588.24   43.70
   3   1   4  577.14   43.10
   5  -1   4    8.90    4.50
  -7  -1  -4  771.02   53.09
  -7  -1  -4  755.22   53.39
   7  -1   4  693.13   53.19
   7  -1   4  785.72   53.49
  -7   1  -4  666.93   52.89
   7   1   4  705.33   53.39
   7   1   4  667.93   52.79
   7   1   4  620.14   54.39
   9  -1   4  183.78   16.40
   9  -1   4  195.98   16.40
   9  -1   4  199.18   15.60
   9  -1   4  198.18   15.80
   9  -1   4  172.08   17.20
   9   1   4  221.78   18.90
   9   1   4  199.88   16.80
   9   1   4  184.78   15.60
  11  -1   4  237.08   18.30
  11  -1   4  220.98   18.70
  11  -1   4  217.68   19.80
  11  -1   4  199.28   19.20
  11   1   4  208.48   18.10
 -11   1  -4  245.08   18.20
  11   1   4  231.68   20.50
  11   1   4  224.88   19.50
  13  -1   4  622.04   52.49
 -13  -1  -4  671.23   50.09
  13  -1   4  654.23   50.39
  13  -1   4  629.64   50.09
  13  -1   4  741.33   50.59
  13   1   4  625.24   51.79
  13   1   4  686.13   50.49
  13   1   4  672.13   51.29
 -13   1  -4  670.43   50.49
  15  -1   4  692.23   53.99
 -15  -1  -4  747.93   54.39
  15  -1   4  721.73   53.69
 -15   1  -4  681.23   54.19
  15   1   4  715.63   54.39
 -17  -1  -4   82.69   10.60
 -17   1  -4   92.39   10.80
 -17   1  -4   94.69   11.60
 -19  -1  -4  252.87   22.60
  19  -1   4  251.47   22.80
  19   1   4  272.17   24.10
 -19   1  -4  289.47   21.90
 -19   1  -4  277.47   22.50
  21  -1   4  402.96   33.90
  21   1   4  414.56   34.10
  23  -1   4   62.09   13.40
 -23  -1  -4   70.49    7.90
 -23  -1  -4   89.69    9.80
  23  -1   4   79.09   11.00
  23   1   4   68.69   13.00
 -23   1  -4   65.49   11.10
  25  -1   4    4.20    1.60
  25  -1   4    8.00    6.80
  25   1   4   10.50    6.60
  25   1   4   13.90    7.70
  27  -1   4  167.28   15.00
 -27  -1  -4  165.18   13.80
 -27  -1  -4  191.58   14.50
 -27  -1  -4  166.98   14.90
 -27   1  -4  182.58   14.70
  27   1   4  161.38   14.90
 -27   1  -4  183.88   14.40
 -29  -1  -4  258.67   18.90
  29  -1   4  216.88   19.00
 -29  -1  -4  250.47   18.40
 -29   1  -4  235.38   18.40
 -29   1  -4  237.98   18.50
  29   1   4  212.68   19.20
 -31  -1  -4   15.80    6.30
  31  -1   4   13.10    4.90
 -31   1  -4   15.50    5.90
 -31   1  -4   13.20    5.40
  33  -1   4   55.49    5.90
 -33  -1  -4   56.79    6.30
 -33   1  -4   66.09    6.90
  34  -2  -4   90.89    9.50
 -34  -2   4   98.19    9.00
 -34  -2   4  114.59    9.30
 -34   2   4   99.39    8.80
 -34   2   4  114.99    9.20
 -32  -2   4   15.70    5.70
 -32   2   4   23.80    5.90
 -30  -2   4  115.49   10.10
  30  -2  -4  116.29   10.80
 -30  -2   4  108.69   10.10
 -30  -2   4  104.19   10.80
 -30   2   4  119.29   10.40
 -28  -2   4  518.25   39.20
 -28  -2   4  506.35   39.20
 -28  -2   4  483.65   38.90
 -28  -2   4  535.75   38.70
  28  -2  -4  537.45   39.30
 -28  -2   4  468.65   43.50
  28  -2  -4  560.34   42.80
 -28   2   4  546.15   40.70
 -28   2   4  501.15   38.80
 -26  -2   4    1.00    1.50
 -26  -2   4    3.70    4.90
 -26  -2   4   18.00    6.60
  26  -2  -4    3.50    2.00
  26  -2  -4   -4.20    7.40
 -26  -2   4    3.00    1.30
  26  -2  -4    4.70    2.20
 -26   2   4   17.50    6.50
  26   2  -4    3.70    6.20
 -26   2   4    7.40    4.30
 -26   2   4    4.80    4.50
  24  -2  -4   83.09   15.70
 -24  -2   4   96.09   14.40
 -24   2   4   81.59   11.30
  22  -2  -4  215.48   21.10
  22   2  -4  179.98   17.50
 -20  -2   4  247.58   26.00
  20  -2  -4  290.47   27.20
 -20   2   4  316.17   24.00
  20   2  -4  314.77   24.00
 -18  -2   4    4.90    4.60
  18  -2  -4   -3.40    5.60
  18  -2  -4    8.60    5.40
 -18   2   4   19.30    6.40
  18   2  -4   20.20    6.20
  16  -2  -4 1073.69   77.89
 -16  -2   4 1039.00   77.49
  16  -2  -4 1022.70   77.39
  16   2  -4 1082.69   77.29
 -16   2   4  929.91   76.89
  14  -2  -4  495.85   39.40
  14  -2  -4  480.25   39.40
 -14  -2   4  545.75   39.10
 -14   2   4  513.55   38.70
  14   2  -4  512.65   39.90
 -12  -2   4  268.37   22.00
 -12  -2   4  245.28   20.40
  12  -2  -4  251.97   21.00
  12  -2  -4  257.97   21.10
  12  -2  -4  264.37   20.90
 -12   2   4  263.17   20.80
  12   2  -4  263.77   20.90
  10  -2  -4  261.57   24.90
 -10  -2   4  338.47   24.70
  10  -2  -4  318.77   24.30
 -10  -2   4  301.77   23.80
  10   2  -4  303.07   24.10
 -10   2   4  335.87   24.50
   8  -2  -4  734.13   61.19
   8  -2  -4  776.62   61.89
  -8  -2   4  842.52   61.09
   8   2  -4  810.22   61.39
  -8   2   4  941.41   62.29
   6  -2  -4  653.53   44.70
   6  -2  -4  523.05   44.30
  -6  -2   4  589.34   44.80
  -6  -2   4  555.64   44.20
  -6   2   4  629.24   44.40
  -4  -2   4  422.26   32.20
  -4  -2   4  394.56   31.60
  -4  -2   4  452.15   32.80
  -4   2   4  411.36   31.80
  -2  -2   4 1102.29   85.29
  -2  -2   4 1079.99   84.99
  -2  -2   4 1162.58   84.99
   2  -2  -4 1159.48   85.09
   2  -2  -4 1127.29   84.89
  -2  -2   4 1152.08   85.29
  -2   2   4 1229.28   85.49
   0  -2   4  425.06   30.10
   0  -2   4  379.76   30.10
   0  -2   4  395.96   30.40
   0  -2   4  394.96   30.60
   0   2   4  399.26   30.70
   2  -2   4  549.95   39.60
   2  -2   4  528.25   40.10
  -2  -2  -4  494.25   39.70
   2  -2   4  506.35   39.90
  -2  -2  -4  509.95   39.50
   2  -2   4  539.65   39.70
   2   2   4  569.34   40.50
   4  -2   4 1030.90   81.69
  -4  -2  -4 1013.50   81.19
   4  -2   4 1160.78   81.29
   4  -2   4 1153.08   81.39
   4   2   4 1058.89   82.19
   4   2   4 1139.59   82.39
   6  -2   4  321.67   24.30
   6  -2   4  315.47   24.30
   6  -2   4  267.97   24.70
   6  -2   4  320.47   25.20
  -6  -2  -4  310.07   24.10
   6  -2   4  317.77   25.00
  -6   2  -4  337.47   24.30
   6   2   4  335.17   25.40
   8  -2   4  276.67   19.50
   8  -2   4  234.38   19.70
   8  -2   4  244.08   20.20
  -8  -2  -4  226.78   19.00
   8  -2   4  273.47   19.50
   8  -2   4  226.58   20.40
   8   2   4  232.98   19.00
  -8   2  -4  232.98   19.00
   8   2   4  256.77   20.50
 -10  -2  -4  516.25   39.50
  10  -2   4  541.35   39.40
  10  -2   4  471.15   45.00
  10  -2   4  584.14   39.80
  10  -2   4  492.35   40.20
  10   2   4  542.65   40.50
  10   2   4  531.95   39.30
 -10   2  -4  469.05   39.30
  12  -2   4  962.00   72.69
 -12  -2  -4 1020.00   72.39
  12  -2   4  941.61   72.79
 -12   2  -4  967.50   71.99
  12   2   4  919.11   73.69
  12   2   4  977.40   72.29
  14  -2   4    4.10    6.60
 -14  -2  -4   26.30   13.10
  14  -2   4   20.20   10.10
  14   2   4   10.30    4.10
 -14   2  -4   19.30    8.20
 -16  -2  -4  335.87   27.20
  16  -2   4  324.37   27.30
  16  -2   4  305.77   27.60
 -16   2  -4  349.96   27.80
  18  -2   4  268.57   19.70
 -18  -2  -4  211.78   20.40
 -18   2  -4  200.08   22.40
 -18   2  -4  228.28   20.70
  20  -2   4   53.59   11.00
 -20  -2  -4   50.09   10.50
 -20   2  -4   39.90   12.60
 -20   2  -4   36.90   10.90
 -22  -2  -4    2.60    1.20
  22  -2   4    9.00    6.00
 -22  -2  -4    4.90    1.90
 -22  -2  -4   -1.40    1.80
 -22  -2  -4    1.40    1.80
  22  -2   4    2.50    1.40
 -22   2  -4   -6.80    6.30
  22   2   4    6.80    8.20
  22   2   4    2.10    1.40
 -22   2  -4   -0.20    5.30
 -24  -2  -4  453.55   34.20
  24  -2   4  469.15   34.00
 -24  -2  -4  476.95   34.60
 -24  -2  -4  389.56   34.30
 -24  -2  -4  401.36   34.00
  24  -2   4  519.25   36.70
  24   2   4  462.15   34.20
 -24   2  -4  466.55   34.60
 -26  -2  -4  161.48   13.10
  26  -2   4  130.09   12.90
 -26  -2  -4  145.69   12.00
  26   2   4  145.89   12.20
 -26   2  -4  144.69   12.40
 -28  -2  -4    2.90    1.10
 -28  -2  -4   10.00    4.00
 -28   2  -4   11.50    5.10
 -30  -2  -4  106.19    9.80
 -30  -2  -4  117.79    9.20
  30  -2   4  102.09    9.70
 -30   2  -4  108.39    9.50
 -30   2  -4  115.19    9.80
 -33  -3   4   91.69    8.70
 -33  -3   4   89.89    8.20
  33  -3  -4  100.89    8.80
 -33   3   4  111.39    8.30
 -33   3   4   91.89    8.60
  31  -3  -4  173.68   13.60
 -31  -3   4  163.28   13.90
 -31  -3   4  164.78   13.50
 -31   3   4  169.88   13.50
 -29  -3   4   49.99    5.90
 -29  -3   4   53.99    6.00
 -29  -3   4   39.50    5.60
 -29  -3   4   38.30    5.90
 -29   3   4   60.79    6.60
 -27  -3   4   77.79    8.10
  27  -3  -4   90.09    8.50
 -27  -3   4   87.49    8.00
 -27  -3   4   72.69    7.50
  27  -3  -4   86.79   10.40
 -27  -3   4   92.59    9.00
 -27  -3   4   85.49    7.60
 -27  -3   4   99.29    9.00
 -27   3   4   74.19    8.10
 -25  -3   4  297.67   21.10
  25  -3  -4  238.38   20.30
  25  -3  -4  239.28   20.40
  25  -3  -4  254.37   21.70
 -25  -3   4  242.58   20.20
 -25  -3   4  258.37   23.90
 -25  -3   4  263.57   20.80
 -25  -3   4  237.98   20.20
 -25  -3   4  249.97   20.90
 -25  -3   4  268.17   20.00
 -25   3   4  302.57   23.10
  25   3  -4  290.77   25.10
 -23  -3   4   78.69    8.70
  23  -3  -4   86.39   18.90
  23  -3  -4   71.29   12.50
 -23  -3   4   66.29   11.10
 -23  -3   4   87.29    9.90
 -23  -3   4  106.59   15.10
 -23  -3   4   84.79   11.20
  23  -3  -4   81.89    9.50
 -23  -3   4   78.69    8.30
  23  -3  -4   66.49    9.50
 -23   3   4   77.19   13.20
  23   3  -4   71.89   12.50
  21  -3  -4   65.79   12.00
 -21  -3   4   87.29   10.00
 -21  -3   4   82.19   12.80
 -21  -3   4   45.90   10.30
  21  -3  -4   48.50   18.30
  21  -3  -4   67.29   12.50
 -21  -3   4   67.19   12.20
 -21  -3   4   69.09    7.50
 -21   3   4   57.89   11.80
 -19  -3   4  364.56   35.10
  19  -3  -4  443.96   36.50
  19   3  -4  467.85   33.40
 -19   3   4  416.26   33.60
  17  -3  -4  200.88   20.20
  17   3  -4  173.28   17.30
  15  -3  -4    7.80    5.40
 -15  -3   4    4.10    4.20
 -15   3   4    6.20    3.40
  13  -3  -4  557.94   39.90
  13  -3  -4  563.04   40.40
 -13  -3   4  480.75   39.60
 -13   3   4  457.85   39.60
  11  -3  -4  334.87   27.20
  11  -3  -4  315.27   27.60
 -11  -3   4  370.66   26.80
 -11  -3   4  366.76   27.90
 -11   3   4  326.57   27.10
  -9  -3   4  244.98   19.40
   9  -3  -4  239.28   19.80
  -9  -3   4  256.97   19.80
   9  -3  -4  235.58   20.70
   7  -3  -4  475.85   34.20
  -7  -3   4  423.06   34.00
   7  -3  -4  422.06   34.70
   7  -3  -4  467.25   34.60
  -7   3   4  443.76   34.60
  -5  -3   4  943.51   65.19
   5  -3  -4  835.32   65.39
  -5  -3   4  910.81   64.99
   5  -3  -4  714.23   65.09
  -5   3   4  945.61   65.49
  -3  -3   4  235.58   22.90
   3  -3  -4  244.08   19.10
  -3  -3   4  273.47   19.60
  -3  -3   4  237.48   19.10
   3  -3  -4  248.88   19.20
  -3   3   4  215.38   20.20
   3   3  -4  231.18   18.90
  -1  -3   4  263.07   24.50
  -1  -3   4  249.48   20.20
   1  -3  -4  279.37   20.40
   1  -3  -4  249.78   20.10
  -1  -3   4  254.67   20.30
   1   3  -4  246.58   20.10
  -1   3   4  249.88   21.90
   1  -3   4  880.21   71.19
   1  -3   4  967.70   68.79
   1  -3   4  998.10   68.99
  -1  -3  -4  787.62   68.79
   1   3   4  979.70   69.99
   1   3   4  913.61   68.89
   3  -3   4  415.06   32.10
  -3  -3  -4  429.16   32.00
   3  -3   4  365.06   32.50
   3  -3   4  426.96   34.90
   3  -3   4  448.56   32.30
   3   3   4  439.86   33.10
   5  -3   4  245.48   21.50
   5  -3   4  304.97   21.70
   5  -3   4  274.77   21.30
  -5  -3  -4  246.28   21.30
   5   3   4  265.07   24.60
  -7  -3  -4  362.66   29.30
   7  -3   4  390.86   29.30
   7  -3   4  335.07   29.30
   7  -3   4  379.96   29.70
  -7   3  -4  429.16   29.40
   7   3   4  349.77   35.40
  -9  -3  -4  476.45   37.60
   9  -3   4  508.75   38.70
   9  -3   4  464.95   37.60
   9  -3   4  458.45   38.70
   9   3   4  503.45   44.40
   9   3   4  501.45   37.50
  -9   3  -4  514.35   37.30
  11  -3   4    4.70    4.20
 -11  -3  -4    8.30    7.40
  11  -3   4    7.00    7.30
  11  -3   4   25.80   14.20
  11   3   4   21.80    8.40
 -11   3  -4   16.10    7.60
  13  -3   4   78.29   17.80
  13  -3   4   67.69   13.20
  13   3   4   84.69   11.50
  15  -3   4  463.55   40.10
 -15  -3  -4  489.05   38.80
  15  -3   4  527.25   42.30
 -15   3  -4  529.15   39.20
  15   3   4  463.65   39.50
 -17  -3  -4   52.19    8.10
  17  -3   4   85.19   14.70
 -17  -3  -4   45.70    7.10
  17  -3   4   57.29   10.40
 -17  -3  -4   60.89    7.90
 -17  -3  -4   42.40   11.00
  17  -3   4   28.10   15.20
 -17   3  -4   27.60   16.70
  17   3   4   50.99   15.80
  19  -3   4   72.69   19.60
 -19  -3  -4   97.69    8.90
  19  -3   4  104.49   12.20
 -19  -3  -4   81.79    8.40
 -19  -3  -4   90.09   12.70
  19  -3   4   86.39   13.40
  19  -3   4   98.19   12.70
 -19  -3  -4   57.79   12.90
 -19  -3  -4   84.79    9.20
  19   3   4  100.79   19.00
 -19   3  -4   56.59   16.20
 -19   3  -4   64.49   17.00
  21  -3   4  261.07   22.50
  21  -3   4  279.87   22.80
 -21  -3  -4  300.17   22.20
  21  -3   4  318.37   26.30
  21  -3   4  282.97   23.10
 -21  -3  -4  273.17   22.30
 -21  -3  -4  305.87   22.60
  21  -3   4  294.57   23.10
 -21  -3  -4  300.57   23.90
  23  -3   4  104.19    9.50
 -23  -3  -4   90.99    8.60
 -23  -3  -4   96.99   11.60
 -23  -3  -4   82.79    8.40
  23  -3   4   98.49    9.50
 -23  -3  -4   79.59    8.50
  23  -3   4   78.89    9.10
  23   3   4  108.49    8.90
 -25  -3  -4   40.80    6.00
 -25  -3  -4   31.70    5.00
 -27  -3  -4  171.38   14.60
 -27  -3  -4  175.08   14.10
  27  -3   4  186.18   15.30
 -27  -3  -4  192.58   14.80
 -27  -3  -4  172.18   14.60
 -27   3  -4  189.98   14.50
 -29  -3  -4  120.09    9.00
 -29  -3  -4   96.79    9.10
  29  -3   4   88.49   10.10
 -29   3  -4  109.49    9.10
 -29   3  -4  124.39    9.30
  30  -4  -4   70.89    7.80
 -30  -4   4   71.49    6.80
 -30  -4   4   79.29    7.00
  28  -4  -4   85.09    8.20
 -28  -4   4   80.79    8.00
  28  -4  -4   97.19    9.30
 -28  -4   4   92.39    8.30
 -28  -4   4   85.89    8.00
 -28  -4   4   82.69    7.40
 -28  -4   4   77.69    7.90
 -26  -4   4   24.10    4.00
  26  -4  -4   21.80    5.10
 -26  -4   4   17.40    5.10
 -26  -4   4   25.50    4.40
 -26  -4   4   19.40    7.20
  26  -4  -4   29.30    6.40
 -26   4   4   25.10    5.40
  24  -4  -4   65.29    7.70
 -24  -4   4   73.39    9.30
 -24  -4   4   49.90    6.60
 -24  -4   4   59.49    8.00
  24  -4  -4   66.09    7.60
 -24  -4   4   47.20    6.80
 -24  -4   4   52.99    6.10
 -24  -4   4   61.19    6.30
 -22  -4   4  166.58   13.20
  22  -4  -4  170.48   13.60
 -22  -4   4  161.78   13.50
 -22  -4   4  135.79   15.80
 -22  -4   4  159.28   13.60
 -22  -4   4  168.98   13.00
  22  -4  -4  159.88   14.20
 -20  -4   4   21.60    6.70
  20  -4  -4   32.80    7.80
 -20  -4   4   43.60   15.50
 -20  -4   4   23.20    9.00
  20  -4  -4   49.10   15.20
 -20  -4   4   22.50    7.50
 -20  -4   4   14.60    5.60
  20   4  -4   23.70   10.10
 -18  -4   4   44.60    7.90
 -18  -4   4   53.69   15.40
  18  -4  -4   28.20   14.40
 -18  -4   4   37.60    6.30
  18  -4  -4   49.70    7.10
  18  -4  -4   38.60    8.00
 -18  -4   4   45.20    8.40
  18  -4  -4   47.20    8.20
  18   4  -4   51.09   11.70
 -16  -4   4  109.49   15.10
 -16  -4   4  145.69   13.90
 -16  -4   4  111.69   12.90
 -16  -4   4  167.08   18.50
  16  -4  -4  139.09   12.80
  16  -4  -4  137.09   12.90
 -16  -4   4  166.98   13.40
 -16  -4   4  143.39   13.90
  16  -4  -4  116.49   14.10
 -16   4   4  136.79   14.80
  16   4  -4  149.88   14.90
  14  -4  -4  130.39   14.80
 -14  -4   4  130.19   15.90
 -14   4   4  100.69   14.00
  14   4  -4   96.79   13.20
  12  -4  -4   45.50   12.70
  12   4  -4   35.20   11.00
 -12   4   4   22.10   12.00
 -10  -4   4  231.48   19.50
  10  -4  -4  207.58   19.40
 -10   4   4  238.28   20.50
  -8  -4   4  113.09   21.80
  -8  -4   4  132.29   14.40
   8  -4  -4  126.09   14.40
   8   4  -4  165.68   15.50
  -6  -4   4  214.68   21.70
   6  -4  -4  193.78   19.80
  -6  -4   4  169.48   17.60
   6  -4  -4  225.48   17.70
   6   4  -4  190.78   17.70
  -4  -4   4  113.49   18.70
   4  -4  -4  139.29   13.00
  -4  -4   4  100.09   12.60
   4   4  -4  135.59   13.10
   2  -4  -4  413.86   36.80
  -2  -4   4  471.15   35.80
   2  -4  -4  446.46   35.30
   2   4  -4  501.45   36.00
   0  -4   4   98.39   17.40
   0  -4  -4   99.89   12.40
   0  -4   4   82.29   10.60
   2  -4   4  201.78   22.20
  -2  -4  -4  171.28   18.40
   2  -4   4  178.38   17.00
   4  -4   4  136.29   14.20
   4  -4   4  136.29   20.80
  -4  -4  -4  140.79   18.30
   6  -4   4  259.47   20.00
   6  -4   4  235.48   23.70
  -6  -4  -4  204.48   24.60
  -6   4  -4  223.68   19.80
   8  -4   4   22.30   10.90
  -8  -4  -4   26.20   13.00
   8   4   4   28.30    8.10
  10  -4   4  131.79   18.60
  10  -4   4   92.19   15.60
 -10  -4  -4  117.79   14.80
  10  -4   4  116.89   14.20
  10   4   4  114.09   13.80
 -10   4  -4  131.39   13.10
  12  -4   4  196.18   20.50
  12  -4   4  172.48   20.50
 -12  -4  -4  194.48   15.50
  12  -4   4  200.68   22.20
 -12  -4  -4  204.78   15.50
 -12  -4  -4  174.88   18.50
 -12  -4  -4  173.18   17.50
  12  -4   4  189.88   23.40
  12  -4   4  218.78   17.20
 -12  -4  -4  177.98   16.50
  12  -4   4  186.18   16.50
  12   4   4  191.88   19.70
  14  -4   4   52.39   12.20
 -14  -4  -4   57.79    7.20
 -14  -4  -4   72.49    8.30
  14  -4   4   71.49   17.30
 -14  -4  -4   65.49    8.00
 -14   4  -4   33.90   17.40
  16  -4   4   52.39   12.00
  16  -4   4   33.60   14.10
 -16  -4  -4   20.60    7.10
 -16  -4  -4   34.90    5.60
 -16  -4  -4   41.00    6.90
 -16  -4  -4   21.50    5.20
 -18  -4  -4  214.18   16.50
 -18  -4  -4  222.08   16.50
  18  -4   4  174.58   20.80
  18  -4   4  191.58   19.80
 -18  -4  -4  227.38   16.40
  18  -4   4  219.48   19.50
  18  -4   4  198.18   19.60
 -20  -4  -4   69.59    7.10
  20  -4   4   65.39    8.80
 -20  -4  -4   69.89    6.50
  20  -4   4   67.29   10.80
  20  -4   4   67.19    8.10
 -20  -4  -4   66.29    7.00
  20  -4   4   63.29    8.50
  22  -4   4   40.60    8.00
  22  -4   4   29.90    5.80
 -22  -4  -4   24.10    4.20
  22  -4   4   18.00    5.70
 -22  -4  -4   43.90    8.80
 -22  -4  -4   29.90    4.50
  22  -4   4   24.50    5.60
 -24  -4  -4   82.89    7.00
 -24  -4  -4   74.59    6.70
 -24  -4  -4   78.79    7.00
  24  -4   4   68.59    8.60
  24  -4   4   72.39    8.20
  24  -4   4   87.19    8.30
 -24  -4  -4   82.79    9.20
 -24   4  -4   82.59    7.60
 -26  -4  -4   93.59    8.10
 -26  -4  -4   83.09    8.20
 -26  -4  -4   82.89    7.90
  26  -4   4  104.79    8.30
 -26   4  -4   96.79    7.70
 -25  -5   4   56.09    6.00
 -25  -5   4   54.39    5.70
 -25  -5   4   52.69    5.30
 -25  -5   4   65.79    5.20
 -25  -5   4   55.09    5.70
 -23  -5   4   18.90    4.60
 -23  -5   4   18.80    3.80
  23  -5  -4   12.50    4.10
  23  -5  -4   21.40    6.30
 -23  -5   4   20.00    4.60
 -23  -5   4   23.00    6.10
 -21  -5   4   31.00    4.60
 -21  -5   4   24.30    4.00
 -21  -5   4   30.30    4.60
  21  -5  -4   33.00    5.60
 -21  -5   4   31.60    7.90
  21  -5  -4   35.80    5.20
 -21  -5   4   47.40    8.90
  19  -5  -4   70.09    7.90
 -19  -5   4   64.59    6.90
 -19  -5   4   73.19   10.40
  19  -5  -4   52.09    7.90
 -19  -5   4   65.29    6.80
 -19  -5   4   64.59    6.40
 -17  -5   4   77.79    9.80
 -17  -5   4   55.49    7.90
 -17  -5   4   70.49   10.50
 -17  -5   4   58.79    7.00
 -17  -5   4   47.50    7.30
 -15  -5   4   16.30    7.90
  15  -5  -4   21.20    7.20
 -15  -5   4   39.50    8.10
  15  -5  -4   25.20    9.10
 -15  -5   4   25.70    6.30
 -13  -5   4   68.49    7.30
  13  -5  -4   65.29    9.30
 -13  -5   4   72.89    8.30
 -13  -5   4   42.00    9.10
 -13  -5   4   55.39    7.10
 -13  -5   4   71.39    8.50
  13  -5  -4   59.69    8.30
  13  -5  -4   46.30    9.30
 -11  -5   4   64.19    9.60
 -11  -5   4   62.49    9.20
  11  -5  -4   45.30   11.80
 -11  -5   4   84.79    9.90
 -11  -5   4   62.09    7.50
 -11  -5   4   75.69    7.20
  -9  -5   4   27.50    6.50
   9  -5  -4   46.60   12.70
  -9  -5   4   25.90    6.80
   9   5  -4   41.20   18.50
   7  -5  -4   78.79    9.80
   7  -5  -4   89.59   11.70
  -7  -5   4   81.79   13.90
  -7  -5   4   61.29    8.70
   7  -5  -4   59.19   13.70
  -7  -5   4   78.09    9.80
  -7  -5   4   67.69   13.30
  -7  -5   4   90.69    8.90
  -7  -5   4   73.69    9.30
  -7  -5   4   78.59    9.30
   7   5  -4   74.99   31.20
  -5  -5   4  120.19   11.30
  -5  -5   4  103.79   10.40
   5  -5  -4  114.09   10.90
  -5  -5   4   94.29   10.70
  -5  -5   4  106.19   14.20
  -5  -5   4  109.19   10.20
  -3  -5   4   44.90    7.20
  -3  -5   4   54.09    7.20
  -3  -5   4   45.50   12.30
  -3  -5   4   62.09    7.90
  -3  -5   4   62.79   11.40
  -3  -5   4   45.50    7.80
   3  -5  -4   58.29    7.80
  -1  -5   4   78.19    8.50
  -1  -5   4   73.79    9.80
  -1  -5   4   73.49   10.10
  -1  -5   4   67.09   10.50
  -1  -5   4   72.99   13.10
  -1  -5   4   52.29   17.20
   1  -5   4  113.79   10.70
   1  -5   4   93.19   19.40
   1  -5   4   98.09   11.50
   1  -5   4   98.99   10.70
   1  -5   4   76.49   12.80
   1  -5   4  107.89   11.40
  -1  -5  -4  112.79   10.50
   1  -5   4   97.59    9.60
  -1  -5  -4  108.69   19.10
  -1  -5  -4  113.29   12.50
   3  -5   4   91.59   11.70
   3  -5   4   83.19    9.40
  -3  -5  -4   89.49   11.00
  -3  -5  -4  109.59   10.60
   3  -5   4   86.19   13.60
  -3  -5  -4   69.19   17.10
   3  -5   4   90.49    8.90
  -3  -5  -4   94.59   10.70
   3  -5   4   77.29   17.70
  -3   5  -4  102.29   14.70
  -5  -5  -4   50.89    9.70
  -5  -5  -4   21.40    9.20
   5  -5   4   39.30    6.90
   5  -5   4   35.60   11.10
  -5  -5  -4   27.20   14.20
  -5  -5  -4   22.90    9.70
   5  -5   4   45.30   13.10
   5  -5   4   45.30    7.70
  -5   5  -4   36.70   11.60
   7  -5   4  111.99   13.80
   7  -5   4  105.29   13.80
  -7  -5  -4   73.19    8.70
   7  -5   4   92.09   10.50
  -7  -5  -4   69.09   10.20
   7  -5   4   91.29    9.80
   7  -5   4   96.49    9.50
  -9  -5  -4   63.39    7.20
  -9  -5  -4   79.79    9.20
  -9  -5  -4   69.69    8.90
   9  -5   4   58.39    9.10
   9  -5   4   80.39    9.10
   9  -5   4   80.09    9.90
   9  -5   4   77.59   13.70
 -11  -5  -4   14.50    6.60
  11  -5   4   11.00    5.70
 -11  -5  -4   25.20    6.10
  11  -5   4   17.80    9.10
  11  -5   4   19.00    8.20
  13  -5   4   62.89   12.00
  13  -5   4   50.69   13.70
  13  -5   4   70.59   10.70
  15  -5   4   91.89   12.60
 -15  -5  -4   76.09    7.10
  15  -5   4   65.89   13.20
 -15  -5  -4   83.59    7.90
 -15  -5  -4   75.49    8.60
 -17  -5  -4   43.20    5.40
 -17  -5  -4   51.49    6.60
  17  -5   4   42.40    8.60
  17  -5   4   45.70    7.50
 -17  -5  -4   52.79    6.10
  17  -5   4   32.30    7.40
  19  -5   4   14.90    4.30
 -19  -5  -4   17.90    3.70
  19  -5   4   12.50    4.30
  19  -5   4   10.40    4.60
 -19  -5  -4   14.40    3.60
 -21  -5  -4   38.20    4.30
 -21  -5  -4   39.80    5.00
  21  -5   4   39.70    4.70
 -21  -5  -4   38.80    5.10
  21  -5   4   44.10    4.70
 -16  -6   4   49.99    6.30
 -16  -6   4   45.20    7.40
 -16  -6   4   41.80    6.20
 -16  -6   4   57.59    6.20
  16  -6  -4   52.79    5.30
  16  -6  -4   62.59    6.40
 -16  -6   4   52.59    5.50
 -14  -6   4   23.90    6.90
 -12  -6   4   12.30    4.20
 -12  -6   4   17.80    6.50
  12  -6  -4   17.10    6.80
 -12  -6   4   16.20    6.70
 -12  -6   4   17.70    6.00
 -12  -6   4   17.20    6.00
 -10  -6   4   59.09    8.80
 -10  -6   4   58.69    7.00
 -10  -6   4   57.29    7.30
 -10  -6   4   44.90    8.10
  -8  -6   4   68.99    8.20
  -8  -6   4   60.89    9.40
  -8  -6   4   75.69    8.50
   8  -6  -4   58.89    7.00
  -6  -6   4   18.70    7.00
  -6  -6   4   20.50    7.80
  -6  -6   4   14.80    5.70
  -4  -6   4   82.29   19.50
   4  -6  -4   49.10    6.70
  -4  -6   4   60.49    8.40
  -4  -6   4   43.30    6.40
  -2  -6   4  100.19    9.30
  -2  -6   4   86.79    9.20
  -2  -6   4  108.79   10.00
  -2  -6   4   91.09    9.10
  -2  -6   4   57.39   22.60
   0  -6   4   74.49   21.20
   0  -6   4   95.99    9.30
   0  -6   4   84.49    9.70
   0  -6   4   91.89   10.00
   2  -6   4   18.80    5.90
   2  -6   4   21.00    8.10
   2  -6   4   11.50    7.40
   2  -6   4   29.90    7.40
   4  -6   4   61.19    8.00
  -4  -6  -4   61.29    7.50
   4  -6   4   59.49   16.50
   4  -6   4   67.29    8.30
   4  -6   4   66.09    9.30
   6  -6   4   47.90    9.20
   6  -6   4   53.89   12.90
   6  -6   4   46.50    8.00
   6  -6   4   47.70    7.40
   8  -6   4   19.50    8.80
   8  -6   4   19.80    9.80
  -8  -6  -4   14.40    5.80
   8  -6   4   11.10    4.20
 -10  -6  -4   26.90    8.30
  10  -6   4   21.30    7.70
  10  -6   4   23.40    9.90
 -10  -6  -4   14.30    4.90
  12  -6   4   57.59    7.00
  12  -6   4   51.79    7.30
 -12  -6  -4   54.19    5.70
 -12  -6  -4   60.79    6.50
 -12  -6  -4   56.59    7.90
  12  -6   4   50.19    8.20
 -36   0   5    0.10    0.80
 -36   0   5    0.40    0.90
 -34   0   5   13.40    5.50
 -32   0   5   -0.80    1.10
 -32   0   5    0.50    1.00
 -30   0   5   13.90    6.90
 -28   0   5   -1.60    4.40
 -28   0   5   14.30    5.90
 -26   0   5    0.30    3.60
  22   0  -5   -2.40    3.80
 -22   0   5    3.50    2.80
 -22   0   5    0.40    3.60
  22   0  -5   -7.90    5.00
 -20   0   5   -0.50    3.20
  20   0  -5   -0.80    3.80
 -20   0   5    1.50    3.00
  18   0  -5    2.30    3.30
  18   0  -5    1.50    3.50
 -18   0   5    1.10    2.50
 -18   0   5    2.00    3.20
  18   0  -5   13.00    8.00
 -16   0   5   -2.30    2.60
  16   0  -5   14.30    7.10
  16   0  -5   -3.50    3.50
 -16   0   5    0.40    2.90
 -14   0   5    9.60    5.00
  14   0  -5   -0.80    3.30
  14   0  -5    0.40    2.30
 -14   0   5   -0.80    2.80
 -12   0   5    0.90    2.30
  12   0  -5   -1.40    2.40
  12   0  -5    1.70    3.20
 -12   0   5    1.60    2.60
  10   0  -5    0.00    1.40
   8   0  -5    0.80    1.00
   6   0  -5    0.00    0.60
   4   0  -5    1.00   22.70
   2   0  -5   -2.80   19.20
  -2   0   5   10.40   29.80
   0   0   5   -0.10    0.90
   2   0   5    6.20    3.50
   4   0   5   -0.50    1.00
   6   0   5    0.80    1.80
   6   0   5   -1.20    2.30
   8   0   5   -1.00    2.00
  -8   0  -5   -2.10    3.20
   8   0   5   -3.60    2.40
  10   0   5    0.70    2.70
  10   0   5    0.70    4.20
 -10   0  -5    2.60    3.60
  12   0   5   -0.90    3.10
  12   0   5    2.10    4.20
 -12   0  -5   -3.30    3.00
  14   0   5   20.00   10.30
  14   0   5   17.60    8.90
  16   0   5   24.50   10.30
  18   0   5   -1.60    5.60
  20   0   5    3.20    5.60
 -22   0  -5    0.30    1.60
 -22   0  -5    1.90    2.00
  22   0   5   -0.50    5.00
 -24   0  -5   -1.00    0.80
  24   0   5   -2.70    6.20
 -24   0  -5    0.10    1.20
  24   0   5    2.30    1.40
 -26   0  -5   16.50    6.20
 -28   0  -5   12.40    5.90
 -30   0  -5   -0.80    0.90
  30   0   5    0.40    1.10
 -30   0  -5   -0.20    0.90
 -32   0  -5    0.30    0.80
  32   0   5   -0.30    0.80
 -37  -1   5   -0.50    0.60
 -37   1   5   -0.80    0.70
 -37   1   5    0.50    0.70
 -35  -1   5    1.90    0.80
 -35  -1   5    0.90    0.80
 -35   1   5    0.90    1.00
 -35   1   5    0.10    0.90
 -33  -1   5   21.20    5.30
 -33  -1   5   12.00    5.30
 -31  -1   5   10.20    5.20
 -31   1   5    4.00    1.10
 -29  -1   5    0.00    4.70
 -29   1   5   22.70   12.40
 -27  -1   5   28.50    9.60
 -27  -1   5   28.30    6.50
 -27  -1   5   19.60    7.70
 -27   1   5   24.80   11.30
  27   1  -5   23.00   10.10
 -27   1   5   21.80    7.10
 -25  -1   5    4.70    3.70
  25  -1  -5    7.50    6.80
  25   1  -5    5.80    5.50
 -25   1   5    3.00    3.80
 -23  -1   5    0.40    3.50
  23  -1  -5   23.30   11.70
 -23   1   5    0.60    3.30
  23   1  -5    6.80    4.40
 -23   1   5    8.10    3.30
  21  -1  -5   11.80    6.00
 -21  -1   5    1.60    3.80
 -21   1   5   17.30    6.20
 -21   1   5    7.40    3.30
  21   1  -5   11.30    4.20
  19  -1  -5   18.60   10.10
  19  -1  -5   19.90    8.30
 -19   1   5   13.40    5.90
 -19   1   5    9.80    5.00
  19   1  -5   19.50    7.50
  17  -1  -5   24.00    9.00
  17  -1  -5    5.50    4.00
 -17  -1   5   13.00    6.70
 -17  -1   5   26.10    6.70
  17   1  -5   21.60    7.00
  15  -1  -5  196.98   17.10
  15  -1  -5  225.68   17.80
 -15  -1   5  219.08   17.20
  15  -1  -5  182.78   17.90
 -15  -1   5  223.08   17.60
  15   1  -5  204.58   17.40
 -15   1   5  192.68   17.30
 -13  -1   5   77.39    6.90
  13  -1  -5   52.89    8.50
  13   1  -5   57.69    9.60
  13   1  -5   57.29    7.60
 -13   1   5   69.09    7.90
  11  -1  -5   61.69    7.50
 -11  -1   5   60.39    6.30
  11  -1  -5   56.49    7.70
 -11  -1   5   51.09    6.30
  11   1  -5   63.19    6.20
  11   1  -5   55.89    8.70
  -9  -1   5   96.99    8.60
  -9  -1   5   76.79    8.50
  -9   1   5   94.29    8.00
   9   1  -5   82.19    8.90
   9   1  -5   96.29    7.70
  -7  -1   5   79.99    7.70
  -7   1   5   84.19    7.40
  -5  -1   5   -4.40   20.50
   5  -1  -5    2.40   21.00
   5   1  -5   -3.30   30.40
  -3  -1   5  330.67   25.00
  -3  -1   5  329.97   25.10
  -3   1   5  322.77   25.00
  -1  -1   5    7.90    3.90
  -1  -1   5   13.80    4.10
  -1   1   5    7.80    3.80
   1  -1   5    8.80    4.10
   3  -1   5   58.79    7.40
   3  -1   5   62.89    6.70
  -3   1  -5   55.99    6.30
   3   1   5   59.79    6.00
   3   1   5   60.49    7.70
   5  -1   5  174.18   13.90
  -5  -1  -5  179.88   13.80
   5  -1   5  172.38   14.40
   5  -1   5  176.88   15.00
  -5   1  -5  165.98   13.70
   5   1   5  176.18   14.30
   5   1   5  174.78   15.40
   7  -1   5  167.48   15.00
   7  -1   5  190.18   13.40
  -7  -1  -5  150.58   13.70
   7  -1   5  173.28   13.90
   7  -1   5  162.38   14.00
  -7  -1  -5  176.98   13.20
   7   1   5  133.89   14.70
  -7   1  -5  163.88   13.10
   7   1   5  154.68   13.30
  -9  -1  -5  108.89   10.00
   9  -1   5  133.29   11.20
   9  -1   5  134.59   13.20
   9  -1   5  118.59   11.10
   9  -1   5  103.19   10.80
  -9  -1  -5  107.19   10.60
   9  -1   5  112.89   11.30
   9   1   5  127.59   14.00
  -9   1  -5  105.59   10.30
   9   1   5  123.09   10.40
   9   1   5  140.49   13.10
  11  -1   5  105.59    9.40
 -11  -1  -5   83.99    8.70
  11  -1   5   73.79   12.80
  11  -1   5   80.59    8.80
  11   1   5   68.39   13.60
 -11   1  -5   75.49    9.30
  11   1   5   95.99    9.40
 -13  -1  -5   17.70    6.00
  13  -1   5   16.40    7.50
  13  -1   5   10.70    4.00
  13   1   5    5.90    5.00
  13   1   5   16.20    8.20
 -13   1  -5   18.40    8.60
 -15  -1  -5   38.00   12.00
  15  -1   5   32.70   11.50
  15  -1   5   45.00    7.90
  15   1   5   46.40   10.40
 -15   1  -5   24.40   10.60
 -15   1  -5   36.60   10.00
  17  -1   5    6.90    4.20
  17  -1   5   38.30   11.80
 -17   1  -5   16.90    8.60
  17   1   5   11.90    5.30
 -17   1  -5   15.90    8.70
  19  -1   5    1.00    5.30
 -19   1  -5   -0.40    3.90
  19   1   5    3.60    5.60
 -19   1  -5   -0.60    4.40
 -21  -1  -5   21.30    6.60
 -21  -1  -5   17.40   10.20
 -21   1  -5   19.60    9.30
  21   1   5   17.20    9.40
  21   1   5    9.50    6.90
 -23  -1  -5   32.30    5.10
  23  -1   5   44.00   12.10
 -23  -1  -5   27.20    6.80
  23  -1   5   41.80    9.20
  23   1   5   18.20    9.10
 -23   1  -5   37.60    7.10
  23   1   5   26.70   10.90
 -25  -1  -5   -0.40    1.20
  25  -1   5   -0.30    1.50
 -25  -1  -5    0.20    1.00
  25   1   5    1.70    1.40
 -25   1  -5    2.20    1.00
  27  -1   5   16.40    7.10
  27   1   5   30.00    7.20
 -27   1  -5   29.30    6.50
 -29  -1  -5   14.20    6.50
  29  -1   5   13.40    5.50
 -29   1  -5   14.50    5.70
 -29   1  -5   10.30    5.90
  31  -1   5    1.10    0.80
 -31  -1  -5    0.30    0.80
 -31   1  -5    1.90    0.80
 -31   1  -5    0.70    0.70
  31   1   5    1.10    1.10
 -34  -2   5    8.50    4.40
 -34  -2   5    0.10    0.80
 -34   2   5   -0.60    1.00
 -34   2   5    0.10    0.80
  32  -2  -5    9.50    5.40
 -32  -2   5    8.70    4.90
 -32   2   5   13.80    5.00
 -30  -2   5   10.80    5.60
 -30   2   5   10.50    5.10
 -28  -2   5   30.20    6.40
  28  -2  -5   31.80    7.50
 -28  -2   5   21.00    6.10
 -28  -2   5   31.70    4.70
 -28   2   5   28.20    5.20
  26  -2  -5   24.60    9.10
  26  -2  -5   10.60    8.60
  26  -2  -5   25.90    7.40
 -26  -2   5   36.60    8.10
 -26  -2   5   19.00    9.00
 -26  -2   5   39.10    6.70
 -26  -2   5   26.70    6.00
  26   2  -5   26.60    9.80
 -26   2   5   19.90    8.80
 -26   2   5   30.00    8.90
 -24  -2   5   34.70   11.40
  24  -2  -5   23.10    7.40
  24  -2  -5   41.30   20.40
 -24  -2   5   37.80   13.60
 -22  -2   5    8.80    5.60
  22  -2  -5   13.00    8.80
 -22   2   5    8.50    3.60
  22   2  -5   18.40   10.10
  20  -2  -5   11.60    7.40
 -20  -2   5   24.20   12.20
 -20   2   5    5.80    2.80
 -18  -2   5    3.90    4.50
  18  -2  -5   26.40   13.30
 -18   2   5   14.30    8.30
  18   2  -5    8.10    4.00
 -16  -2   5   32.30    8.70
  16  -2  -5   34.70   11.60
 -16   2   5   27.60    7.30
  16   2  -5   26.40    7.50
  14  -2  -5   19.70    7.70
 -14  -2   5   38.20    7.00
 -14  -2   5   34.20    6.90
 -14   2   5   31.40    7.40
  14   2  -5   50.49    7.70
  12  -2  -5   10.60    6.20
 -12  -2   5   15.90    4.90
  12  -2  -5   18.70    6.80
 -12   2   5   10.60    3.10
  12   2  -5    9.10    3.80
 -10  -2   5  117.09    9.20
  10  -2  -5   94.79    9.90
 -10  -2   5  116.19    9.80
  10  -2  -5   96.69    9.70
 -10   2   5   77.49   10.90
  10   2  -5   97.19    9.60
 -10   2   5  106.09    8.80
  -8  -2   5   14.30    4.10
   8  -2  -5   17.50    4.80
  -8  -2   5   11.60    5.20
   8  -2  -5   16.60    4.50
  -8  -2   5   11.60    5.40
   8   2  -5   14.00    5.30
  -8   2   5    9.70    4.80
   8   2  -5   11.10    5.10
  -8   2   5   29.40    9.70
  -6  -2   5    3.70    2.20
   6  -2  -5    7.70    3.10
  -6  -2   5    1.50    1.90
   6  -2  -5    1.30    2.10
   6   2  -5    2.80    2.50
  -4  -2   5   96.79    9.60
  -4  -2   5  104.99    9.00
   4  -2  -5   94.79    9.60
  -4  -2   5  108.89    8.90
  -4   2   5  109.49    9.60
   2  -2  -5   55.39    5.20
  -2  -2   5   40.00    6.20
  -2  -2   5   52.59    7.20
  -2  -2   5   46.00    6.20
  -2  -2   5   43.20    5.40
   2  -2  -5   53.79    5.80
  -2   2   5   44.10    6.80
   0  -2   5   44.20    5.60
   0  -2  -5   45.40    4.70
   0  -2   5   37.80    6.70
   0  -2   5   41.90    6.20
   0  -2   5   40.70    5.60
   0  -2  -5   43.00    5.20
   0   2   5   34.40    7.30
   2  -2   5   19.40    5.00
   2  -2   5   21.80    5.20
   2  -2   5   19.80    6.70
   2  -2   5   17.20    6.00
  -2  -2  -5   26.40    4.00
   2   2   5   21.60    8.30
   4  -2   5   97.49   10.90
  -4  -2  -5  111.79    8.90
   4  -2   5   96.49    9.90
   4  -2   5  111.49    9.80
   4   2   5  122.29   14.00
   6  -2   5   11.60    6.80
  -6  -2  -5    5.50    2.50
   6  -2   5    3.60    3.20
   6  -2   5   -0.10    5.00
   6  -2   5    0.30    2.30
  -6   2  -5    9.80    4.80
   6   2   5    6.10    2.90
   8  -2   5   18.00    6.00
   8  -2   5    5.60    3.50
   8  -2   5   18.90    8.40
   8  -2   5    6.30    3.00
   8   2   5    2.30    3.10
   8   2   5   10.90    3.00
  10  -2   5   48.00    8.80
 -10  -2  -5   67.19    8.50
  10  -2   5   58.29    8.00
 -10   2  -5   44.10    6.30
  10   2   5   58.39    7.60
  10   2   5   44.60   12.40
  12  -2   5    4.60    5.00
  12  -2   5   26.30   12.70
 -12  -2  -5    9.60    4.40
 -12   2  -5   14.80    7.00
  12   2   5   43.30   24.90
  12   2   5    7.30    4.00
 -14  -2  -5   32.00   13.20
  14  -2   5    7.90    5.40
  14  -2   5   13.50    7.50
  14   2   5   -0.20    4.20
 -14   2  -5    4.20    4.60
  16  -2   5   30.90   11.40
  16  -2   5   25.00   12.20
 -16  -2  -5   23.20   11.20
 -16   2  -5   32.40   12.70
  16   2   5   21.80    8.20
 -18  -2  -5    0.30    6.10
  18  -2   5   -9.10    6.10
  18  -2   5   -3.40    5.10
 -18   2  -5    4.20    5.50
  18   2   5    4.50    6.40
 -18   2  -5    6.90    5.80
  20  -2   5   52.29   12.60
 -20  -2  -5   34.30    6.30
  20  -2   5   40.20   12.20
  20  -2   5   39.70    6.90
 -20   2  -5   30.30   11.20
 -20   2  -5   23.00   12.70
  20   2   5   26.50   13.30
  22  -2   5    1.90    6.10
 -22  -2  -5   22.10    8.20
 -22  -2  -5    5.50    1.70
  22   2   5   12.00    6.50
 -22   2  -5    7.00    6.90
 -24  -2  -5   10.70    4.90
  24  -2   5   16.70    7.40
  24   2   5   19.00    6.40
 -26  -2  -5   22.50    7.70
  26  -2   5   17.70    6.90
 -26   2  -5   27.60    6.40
  28  -2   5   12.70    5.50
 -28  -2  -5   15.30    4.10
  30  -2   5    8.10    4.40
 -30   2  -5   10.60    5.10
  33  -3  -5   13.10    5.20
 -31  -3   5   -0.30    0.80
 -31  -3   5   -0.30    0.90
  31  -3  -5   -1.20    0.80
 -29  -3   5   12.70    5.30
 -29  -3   5    3.70    1.00
 -29  -3   5    3.00    1.30
  29  -3  -5    2.30    2.60
 -29  -3   5    5.20    1.80
 -29   3   5    3.10    1.00
 -27  -3   5    8.20    3.90
 -27  -3   5   13.30    4.90
  27  -3  -5   14.00    6.50
 -27  -3   5   20.20    5.90
 -27  -3   5   15.50    5.30
 -27   3   5    9.50    3.90
 -25  -3   5   43.10    7.00
  25  -3  -5   33.70    6.70
  25  -3  -5   35.20    9.70
 -25  -3   5   14.90    7.70
 -25  -3   5   28.80    4.80
  23  -3  -5    2.80    1.40
 -23  -3   5    0.30    1.70
 -23  -3   5    2.90    5.90
 -23  -3   5    3.50    1.70
  23  -3  -5    3.30    7.60
 -23  -3   5    1.40    1.50
  23  -3  -5   16.30    7.40
  23  -3  -5    3.10    1.90
 -23  -3   5    2.90    1.40
 -23   3   5    4.70    5.00
  23   3  -5    7.90    6.50
 -21  -3   5    7.60    6.10
 -21  -3   5    0.40    2.30
 -21  -3   5    1.70    2.10
 -21  -3   5   -0.60    2.60
 -21  -3   5    0.80    1.80
 -21  -3   5    1.50    1.50
 -21  -3   5    1.10    1.50
  21  -3  -5    5.20    7.30
  21   3  -5    4.40    6.60
 -21   3   5   -0.50    4.30
  19  -3  -5   74.59   15.00
 -19  -3   5   99.39   15.20
 -19   3   5   70.09   11.40
  19   3  -5   82.39   12.00
  17  -3  -5   40.10   12.80
 -17   3   5   16.30    8.60
  17   3  -5   18.70    9.30
  15  -3  -5   -1.50    5.30
 -15  -3   5   16.80    9.40
 -15   3   5    1.10    3.60
  15   3  -5    9.30    5.50
  13  -3  -5   71.59   11.50
 -13   3   5   81.49    9.80
  13   3  -5   74.49   11.00
  11  -3  -5    1.50    3.30
 -11  -3   5    0.50    2.40
 -11   3   5   -0.70    3.00
  11   3  -5   -5.40    4.40
   9  -3  -5   10.20    3.80
  -9  -3   5   19.80    5.50
  -9  -3   5   17.60    7.60
   9   3  -5    2.20    4.60
  -9   3   5   19.90    8.00
   7  -3  -5  151.38   13.20
  -7  -3   5  149.69   13.40
  -7  -3   5  150.38   12.60
   7   3  -5  134.29   13.10
  -7   3   5  109.09   15.40
  -7   3   5  152.28   14.70
  -5  -3   5   17.30    7.60
  -5  -3   5   17.00    5.70
   5  -3  -5   21.60    6.30
   5   3  -5   15.50    5.20
  -3  -3   5  106.79   11.20
  -3  -3   5   88.99   10.00
   3  -3  -5  116.89   10.10
   3  -3  -5  108.09   10.10
   3   3  -5  128.09   10.50
   1  -3  -5   68.99    7.70
   1  -3  -5   57.29    7.30
  -1  -3   5   72.99    8.00
  -1  -3   5   55.59   22.40
   1   3  -5   55.39    7.30
   1  -3   5    7.20    3.30
   1  -3   5   15.50    5.70
  -1  -3  -5   14.80    7.10
  -1  -3  -5    3.60    3.10
   3  -3   5   -0.70    2.40
  -3  -3  -5    1.90    3.60
   3  -3   5    0.70    3.10
   5  -3   5   26.30    8.60
   5  -3   5   32.30    6.90
  -5  -3  -5   33.80    6.60
   5  -3   5   41.70    6.90
   7  -3   5   41.00   11.60
   7  -3   5   40.70    8.70
   7  -3   5   45.90    8.30
   9  -3   5   -2.70    6.50
   9  -3   5   -1.60    5.00
  -9  -3  -5    4.30    4.50
   9   3   5   15.90    7.80
  -9   3  -5    8.30    4.30
  11  -3   5   79.89   12.70
 -11  -3  -5   98.79   13.00
 -11   3  -5  107.19   10.30
  11   3   5  105.19   11.80
  13  -3   5    8.90    8.60
 -13  -3  -5    1.60    8.50
  13  -3   5   -1.80    6.70
  13   3   5    2.90    5.50
 -13   3  -5   11.10    5.20
 -15  -3  -5    6.60    6.30
  15  -3   5   13.00    9.10
  15  -3   5   10.30    7.50
  15   3   5   35.90   14.10
  17  -3   5   33.50   17.10
  17  -3   5   27.40   12.00
 -17  -3  -5    3.10    2.60
 -17  -3  -5    6.90    5.80
 -17  -3  -5    2.70    2.30
  17  -3   5   10.30    9.50
 -17   3  -5    8.10    9.90
 -19  -3  -5   13.80    6.20
 -19  -3  -5   22.80    5.50
 -19  -3  -5   12.00    5.30
 -19  -3  -5   25.70    4.70
  19  -3   5   36.20   17.90
 -19   3  -5   46.50   16.90
 -19   3  -5   11.90    8.90
 -21  -3  -5   25.90    4.90
  21  -3   5   18.80    6.60
  21  -3   5   26.20    8.10
  21  -3   5   19.80    6.10
 -21  -3  -5   31.50    6.90
 -21  -3  -5   28.50    5.00
 -23  -3  -5   24.70    5.50
  23  -3   5   13.30    6.10
  23  -3   5   26.30    5.60
 -23  -3  -5   17.60    5.30
 -23  -3  -5   17.50    7.80
  25  -3   5   18.00    5.10
 -25  -3  -5   18.60    5.20
  25  -3   5   28.40    6.60
 -25  -3  -5   18.90    7.10
 -25   3  -5   22.90    6.00
 -27  -3  -5    9.10    3.60
 -27   3  -5   11.00    4.50
 -30  -4   5   19.90    3.80
  30  -4  -5   13.20    4.90
 -30  -4   5   12.50    4.00
  28  -4  -5   11.40    6.60
 -28  -4   5    0.70    1.30
  28  -4  -5    3.30    2.40
 -28  -4   5   -0.20    1.20
 -28  -4   5   10.60    5.60
 -28  -4   5    2.10    1.50
 -28  -4   5    0.70    0.80
 -26  -4   5   14.70    5.70
 -26  -4   5    1.80    1.40
 -26  -4   5    1.20    1.20
  26  -4  -5    3.90    1.90
 -26  -4   5    3.90    1.50
  26  -4  -5    2.50    1.50
  24  -4  -5   37.90    5.80
 -24  -4   5   27.40    4.90
 -24  -4   5   22.30    4.20
 -24  -4   5   29.30    7.40
  22  -4  -5    5.70    1.80
  22  -4  -5   15.40    6.40
 -22  -4   5    2.30    1.20
  22  -4  -5    5.20    2.40
 -22  -4   5    2.50    1.40
 -22  -4   5   16.00    6.00
 -22  -4   5    8.30    4.10
 -22  -4   5    3.50    1.60
 -20  -4   5   31.90    6.30
  20  -4  -5   25.70    6.70
 -20  -4   5   19.70    8.40
 -20  -4   5   20.90    6.30
  20  -4  -5   13.10    6.30
 -20  -4   5   19.90    9.30
 -18  -4   5   15.00    7.10
 -18  -4   5   19.70    5.70
 -18  -4   5    6.00    6.60
  18  -4  -5   11.30    2.20
 -18  -4   5   20.20    9.00
 -18  -4   5   25.90    7.60
  18  -4  -5   46.20   17.80
 -18   4   5   11.70    5.20
 -16  -4   5   91.89   10.30
 -16  -4   5   81.69    9.40
  16  -4  -5   79.19   13.10
 -16  -4   5  100.39   10.80
 -16  -4   5   55.29   15.00
  16  -4  -5   64.49   10.50
 -16  -4   5   89.29    9.40
 -16  -4   5   92.49   11.40
  14  -4  -5   31.30   11.30
 -14  -4   5   29.70    9.80
 -14  -4   5   29.70    8.80
 -14  -4   5   46.40   10.30
 -14  -4   5   28.80    9.10
 -14  -4   5   49.80    9.20
  14  -4  -5   17.00    9.00
  12  -4  -5    6.30    5.00
 -12  -4   5   19.10    8.90
 -12   4   5   -0.90    4.60
  12   4  -5    3.10    7.10
 -10  -4   5  109.99   11.60
  10  -4  -5   93.29   12.40
 -10   4   5   87.19   15.60
  10   4  -5   84.29   15.10
   8  -4  -5   -1.00    4.10
  -8  -4   5    3.20    4.10
   8   4  -5   -8.90    5.60
   6  -4  -5   35.00    8.20
  -6  -4   5   21.90    7.80
   6  -4  -5   17.00    7.50
  -6  -4   5   37.30    9.20
   6   4  -5   33.90   11.40
  -4  -4   5   44.90   13.90
   4  -4  -5   31.60   12.40
   4  -4  -5   49.20    9.40
  -4  -4   5   55.49    9.40
   4   4  -5   54.49    9.70
   2  -4  -5   39.20    8.60
  -2  -4   5   33.30    9.30
  -2  -4   5   44.80   14.50
   0  -4   5   65.29    9.00
   0  -4   5   50.19   14.20
   0  -4  -5   58.69   12.10
   0  -4  -5   46.60    8.90
   2  -4   5   55.19   10.50
  -2  -4  -5   38.20   10.90
   2  -4   5   38.20   14.20
   4  -4   5   19.90    9.40
   4  -4   5    2.60    7.70
  -4  -4  -5    1.20    5.70
  -4   4  -5    5.80    5.90
  -6  -4  -5   99.59   16.80
   6  -4   5   73.79   18.60
   6  -4   5   96.89   11.60
  -6   4  -5   99.09   12.10
  -8  -4  -5   34.00   16.40
   8  -4   5   10.40    4.90
   8  -4   5    8.60    7.30
  -8   4  -5    9.10    4.70
   8   4   5    8.10    4.50
 -10  -4  -5   50.69   10.60
  10  -4   5   49.90   14.40
  10  -4   5   45.00   11.30
  10  -4   5   46.00    9.70
  10  -4   5   26.10   12.10
 -10  -4  -5   25.70   12.90
 -10   4  -5   54.39   10.20
  10   4   5   62.19   10.30
 -12  -4  -5  102.49   10.20
 -12  -4  -5   92.59    9.10
  12  -4   5   92.09   10.10
  12  -4   5   87.49   16.60
 -12  -4  -5  101.59    9.40
 -12  -4  -5   73.09    9.70
  12  -4   5   87.99   10.60
  12  -4   5   63.99   15.50
  12   4   5   87.29   15.00
 -12   4  -5   72.59   12.80
  14  -4   5    3.00    6.20
 -14  -4  -5    6.80    6.50
 -14  -4  -5   16.30    5.60
  14  -4   5   33.00   14.60
 -14   4  -5   42.70   15.00
 -16  -4  -5   14.50    5.30
  16  -4   5   40.80   12.90
 -16  -4  -5   42.40   16.10
  16  -4   5    9.10    5.10
 -16  -4  -5   11.80    4.70
 -16  -4  -5   24.40    6.60
  18  -4   5   46.30    9.40
 -18  -4  -5   27.10    5.10
 -18  -4  -5   26.50    5.60
 -18  -4  -5   26.80    5.10
  20  -4   5    2.70    2.50
  20  -4   5   21.80    9.40
  20  -4   5   -0.90    1.10
 -20  -4  -5   -0.70    1.30
 -20  -4  -5    1.40    1.30
 -22  -4  -5   13.60    4.30
  22  -4   5   18.20    5.30
  22  -4   5   13.70    5.50
 -22  -4  -5   15.60    7.10
 -22  -4  -5   13.50    4.10
 -22  -4  -5    9.70    3.50
 -24  -4  -5    9.20    3.50
 -24  -4  -5   12.10    2.90
 -24   4  -5   10.80    4.30
 -25  -5   5   10.10    2.90
 -25  -5   5   10.40    2.90
 -25  -5   5   10.40    3.30
  25  -5  -5    7.00    3.80
 -23  -5   5   11.00    4.20
 -23  -5   5    2.40    1.30
  23  -5  -5    2.50    1.00
  23  -5  -5    7.90    4.30
 -23  -5   5    2.30    1.00
 -23  -5   5    3.00    1.40
 -23  -5   5    1.20    0.70
 -21  -5   5   18.00    6.70
 -21  -5   5   22.60    5.20
 -21  -5   5   22.00    4.10
  21  -5  -5   12.80    5.00
 -21  -5   5   21.30    5.00
  21  -5  -5   25.70    7.30
 -21  -5   5   20.20    7.50
 -19  -5   5    0.40    1.00
  19  -5  -5    2.50    1.60
 -19  -5   5    1.40    1.70
 -19  -5   5    1.20    1.40
 -19  -5   5    3.30    1.70
 -17  -5   5   30.00    8.10
  17  -5  -5   36.10    6.50
 -17  -5   5   20.90    7.60
 -17  -5   5   21.60    6.30
  17  -5  -5   35.80    7.60
 -17  -5   5   22.70    5.00
 -17  -5   5   13.30    5.90
 -15  -5   5   22.20    6.70
  15  -5  -5   17.30    6.80
 -15  -5   5   15.90    7.80
 -15  -5   5   27.00    6.30
 -15  -5   5   17.50    6.20
 -13  -5   5   13.50    4.60
 -13  -5   5   10.70    5.40
 -13  -5   5   12.70    7.10
 -13  -5   5   21.70    8.00
 -13  -5   5   13.70    7.90
  13  -5  -5   19.10    6.20
 -11  -5   5   49.20   10.60
  11  -5  -5   44.50    8.50
 -11  -5   5   48.50    8.00
 -11  -5   5   51.39    7.30
 -11  -5   5   51.89    6.60
 -11  -5   5   40.90    8.50
 -11  -5   5   45.60    8.60
  -9  -5   5   36.10    9.20
   9  -5  -5   47.20    7.90
  -9  -5   5   42.90    7.00
  -9  -5   5   39.20    6.30
  -9  -5   5   39.20    7.30
  -9  -5   5   23.40    7.50
  -7  -5   5  116.79   10.70
  -7  -5   5   90.39   10.50
  -7  -5   5   98.89   10.00
  -7  -5   5  110.09    9.90
  -7  -5   5   98.89   14.00
   7  -5  -5   97.29   13.30
  -5  -5   5   80.79    8.50
  -5  -5   5   88.99    8.90
  -5  -5   5   75.29   10.60
  -5  -5   5   82.09    8.60
  -5  -5   5   77.59   13.60
   5  -5  -5   81.19    9.00
  -5  -5   5  100.19    8.80
  -3  -5   5  172.68   14.00
  -3  -5   5  164.08   13.80
  -3  -5   5  138.19   16.60
  -3  -5   5  159.48   14.90
  -3  -5   5  167.18   14.60
   3  -5  -5  188.88   14.80
  -1  -5   5   55.69    8.10
   1  -5  -5   65.99    7.90
  -1  -5   5   65.89   10.00
  -1  -5   5   67.59   12.30
  -1  -5   5   71.69    9.50
  -1  -5  -5  107.69   10.30
   1  -5   5  101.09   11.30
   1  -5   5  105.89    9.40
   1  -5   5  110.69   14.00
  -1  -5  -5   86.79   11.50
   1  -5   5  105.59   10.90
   1  -5   5  117.59   10.70
   1  -5   5   77.59   22.80
  -1  -5  -5   88.09   12.30
  -3  -5  -5   41.60    7.80
   3  -5   5   44.80    8.40
  -3  -5  -5   34.60    8.70
   3  -5   5   30.20    6.30
   3  -5   5   24.50   11.40
   3  -5   5   43.90    6.60
   3  -5   5   41.40    8.60
  -3  -5  -5   48.60    7.50
   5  -5   5   37.10    7.20
   5  -5   5   38.80    9.60
   5  -5   5   35.30    6.40
  -5  -5  -5   18.60    8.60
  -5  -5  -5   21.80    7.00
   5  -5   5   40.20    7.00
  -5  -5  -5   45.60    7.80
   7  -5   5   52.69    7.20
  -7  -5  -5   46.40    6.80
  -7  -5  -5   32.20    8.40
  -7  -5  -5   42.20    7.30
   7  -5   5   54.19    8.30
  -7  -5  -5   41.20    7.80
   7  -5   5   64.29   12.40
   7  -5   5   58.09    7.20
   9  -5   5   22.40    8.10
   9  -5   5    5.70    4.40
  -9  -5  -5   16.10    6.90
   9  -5   5   25.80    8.30
  -9  -5  -5   23.20    6.90
  -9  -5  -5   13.50    4.90
 -11  -5  -5   17.20    6.40
  11  -5   5   -0.50    5.20
 -11  -5  -5    2.90    1.90
  13  -5   5   18.00    8.20
  13  -5   5   21.60    9.80
 -13  -5  -5   22.20    4.50
 -13  -5  -5   21.80    5.20
 -15  -5  -5   21.90    4.20
 -15  -5  -5   15.90    5.30
  15  -5   5   18.20    9.20
  15  -5   5   16.80    8.30
  15  -5   5   36.70   10.10
 -15  -5  -5   20.50    4.90
 -17  -5  -5    5.10    1.50
 -17  -5  -5   15.30    5.00
 -17  -5  -5   13.70    4.80
  17  -5   5    0.40    2.10
 -19  -5  -5    2.70    1.30
  19  -5   5    6.80    3.60
 -19  -5  -5    3.90    1.50
  19  -5   5    1.90    0.90
  19  -5   5    2.00    1.30
 -19  -5  -5    9.30    3.30
 -14  -6   5   17.90    6.30
 -14  -6   5   13.00    5.90
 -12  -6   5   30.00    5.70
  12  -6  -5   20.80    7.50
 -12  -6   5   29.40    7.00
 -12  -6   5   26.80    7.60
 -12  -6   5   15.80    7.70
 -10  -6   5   26.30    5.70
  10  -6  -5   27.10    6.30
 -10  -6   5   34.30    7.50
 -10  -6   5   22.70    6.60
 -10  -6   5   37.10    7.20
  -8  -6   5   56.49    7.10
  -8  -6   5   52.39    8.20
  -8  -6   5   52.69    7.70
  -8  -6   5   43.80    7.80
  -8  -6   5   49.99    7.50
  -6  -6   5   28.80    7.10
  -6  -6   5   24.30    5.60
  -6  -6   5   26.40    6.40
  -6  -6   5   18.50    6.10
  -4  -6   5   48.80    7.60
  -4  -6   5   58.49    7.10
  -4  -6   5   52.79    6.80
   4  -6  -5   50.09    6.50
  -4  -6   5   43.90    7.20
  -2  -6   5   69.09    9.00
  -2  -6   5   76.69    8.20
  -2  -6   5   76.19    8.00
  -2  -6   5   81.09    8.20
  -2  -6   5   56.59   18.70
   0  -6   5   31.70    6.70
   0  -6   5   36.30    7.00
   0  -6   5   33.00    6.20
   2  -6   5   40.40    7.90
   2  -6   5   40.20    6.60
   4  -6   5   66.59    7.90
   4  -6   5   31.10   14.50
   4  -6   5   59.79    8.00
   4  -6   5   50.39    7.40
   6  -6   5   16.70    6.50
   6  -6   5   25.30    7.80
  -6  -6  -5   14.60    5.90
   8  -6   5   25.70    8.70
  -8  -6  -5   21.60    5.00
   8  -6   5   23.40    7.90
  -8  -6  -5   25.20    8.20
   8  -6   5   39.30    9.80
   8  -6   5   22.90    9.70
  10  -6   5   26.50    7.70
  10  -6   5   30.00    7.80
  10  -6   5   29.70    7.30
 -10  -6  -5   28.90    7.20
  10  -6   5   22.80    8.60
 -36   0   6   39.80    5.70
 -36   0   6   45.10    5.60
 -34   0   6  188.08   14.80
 -34   0   6  188.58   15.10
 -32   0   6  231.18   17.30
 -32   0   6  210.98   17.40
 -30   0   6  131.19   14.40
 -30   0   6  113.69   11.60
 -30   0   6  130.19   11.60
 -30   0   6  139.59   10.90
 -28   0   6  302.87   24.30
 -28   0   6  299.87   23.60
 -28   0   6  308.27   24.20
 -28   0   6  316.67   25.60
  26   0  -6  260.37   20.70
 -26   0   6  265.27   21.20
 -26   0   6  212.08   20.70
  24   0  -6  211.78   18.10
 -24   0   6  207.38   18.40
 -22   0   6  231.18   17.50
 -22   0   6  208.58   16.60
  22   0  -6  165.68   30.30
  22   0  -6  189.08   17.40
 -20   0   6  459.85   35.00
 -20   0   6  438.16   34.10
  20   0  -6  444.86   34.60
 -18   0   6  586.54   42.90
  18   0  -6  538.25   43.50
 -18   0   6  576.54   42.00
 -18   0   6  587.74   42.90
  18   0  -6  488.45   42.40
  16   0  -6  536.35   40.80
  16   0  -6  432.76   40.40
  16   0  -6  567.44   40.90
 -16   0   6  566.34   40.30
 -16   0   6  547.45   40.30
 -14   0   6   31.10    6.40
 -14   0   6   45.60    5.40
  12   0  -6 1272.67  100.49
 -12   0   6 1354.56  100.19
 -12   0   6 1271.07  100.19
  12   0  -6 1385.46  100.19
 -12   0   6 1454.35  100.39
 -10   0   6  332.87   25.80
  10   0  -6  378.36   25.90
 -10   0   6  310.07   25.90
  10   0  -6  333.27   25.70
 -10   0   6  336.97   25.70
   8   0  -6  273.37   18.40
  -8   0   6  227.88   18.80
  -8   0   6  213.08   18.40
   6   0  -6 1510.75  107.19
   6   0  -6 1385.96  108.19
  -4   0   6   24.40    3.60
  -2   0   6   29.50    3.90
  -2   0   6   28.30    4.30
   0   0   6 2509.55  177.38
   0   0   6 2285.17  177.68
   2   0   6  186.28   16.60
   2   0   6  231.68   16.50
  -4   0  -6  321.07   24.40
   4   0   6  320.27   24.40
   4   0   6  327.77   25.10
   4   0   6  308.27   24.40
  -6   0  -6 1310.27   93.79
   6   0   6 1210.88   94.29
   6   0   6 1265.37   93.89
   6   0   6 1257.47   93.69
   8   0   6   54.09    7.30
   8   0   6   50.69    7.50
   8   0   6   61.49    8.60
  10   0   6  531.55   42.60
 -10   0  -6  583.54   42.20
 -10   0  -6  550.44   41.40
  10   0   6  519.35   43.30
  10   0   6  559.44   41.60
  10   0   6  560.24   43.20
 -12   0  -6  511.45   37.30
  12   0   6  514.15   37.50
  12   0   6  497.45   43.20
 -12   0  -6  453.25   37.30
  12   0   6  450.65   38.60
 -14   0  -6  497.75   37.00
  14   0   6  468.15   37.90
 -16   0  -6  231.98   21.10
  16   0   6  284.17   22.90
  18   0   6  247.18   22.40
  20   0   6  270.87   23.80
  22   0   6  274.27   20.20
 -22   0  -6  223.48   20.40
 -22   0  -6  236.58   20.20
 -22   0  -6  260.77   19.70
  22   0   6  294.17   22.40
 -24   0  -6   81.19    9.30
 -24   0  -6   93.69    9.10
  26   0   6  238.08   18.10
 -26   0  -6  207.08   18.00
 -28   0  -6  211.08   15.30
  28   0   6  188.88   15.50
 -28   0  -6  173.18   15.40
 -30   0  -6   27.50    6.30
  30   0   6   41.00    6.20
 -37  -1   6  100.29    9.20
 -37   1   6  123.99    9.20
 -37   1   6  108.99    9.00
 -35  -1   6  143.09   11.40
 -35  -1   6  148.29   11.50
 -35   1   6  129.99   11.30
 -35   1   6  139.99   11.40
 -35   1   6  143.99   11.60
 -33  -1   6   16.80    5.20
 -33   1   6   23.30    5.90
 -33   1   6   14.50    5.30
 -31  -1   6  115.69   10.10
 -31  -1   6  101.49    9.40
 -31  -1   6  105.79    9.50
  31  -1  -6  116.09   10.40
 -31   1   6   94.39    9.30
 -31   1   6   94.49   10.00
 -29  -1   6  280.87   21.90
 -29  -1   6  289.07   21.60
 -29  -1   6  240.28   21.60
 -29  -1   6  282.47   21.90
 -29  -1   6  287.47   23.50
 -29   1   6  262.97   21.50
 -29   1   6  298.47   21.60
 -29   1   6  305.97   23.80
 -27  -1   6   23.50    6.40
  27  -1  -6   16.50    8.90
 -27  -1   6   25.70   10.20
 -27  -1   6   18.50    7.20
  27   1  -6   24.20   10.30
 -27   1   6   46.30   11.40
 -27   1   6   28.20    6.70
 -25  -1   6   28.30    9.50
  25  -1  -6   29.50   16.40
 -25   1   6   17.20    7.30
 -25   1   6   46.30   10.70
  25   1  -6   26.70    9.70
 -23  -1   6  257.37   21.10
  23  -1  -6  244.38   25.20
  23   1  -6  235.08   21.50
 -23   1   6  240.98   20.30
 -23   1   6  257.27   20.90
 -21  -1   6  344.57   28.30
 -21   1   6  342.97   27.10
 -21   1   6  340.87   26.80
  19  -1  -6   56.59    9.20
 -19  -1   6   38.10    7.40
 -19  -1   6   48.40    9.60
 -19   1   6   50.69    7.00
 -19   1   6   47.10    8.00
  19   1  -6   60.69    9.00
 -17  -1   6 1225.48   96.49
  17  -1  -6 1286.37   96.89
  17  -1  -6 1410.56   97.89
  17  -1  -6 1303.47   96.99
 -17  -1   6 1136.89   96.79
 -17   1   6 1293.27   96.59
  17   1  -6 1413.96   98.29
  17   1  -6 1362.56   96.99
 -17   1   6 1234.88   96.69
 -15  -1   6  855.01   61.89
 -15  -1   6  954.20   61.89
  15  -1  -6  759.12   61.79
  15  -1  -6  755.52   62.59
  15  -1  -6  776.72   62.19
  15   1  -6  745.33   62.19
  15   1  -6  783.22   61.99
 -15   1   6  963.40   62.19
  13  -1  -6   75.99    8.30
 -13  -1   6   70.69    8.30
 -13  -1   6   76.59    7.40
  13   1  -6   64.29    7.80
 -13   1   6   84.19    7.00
  13   1  -6   59.49    8.50
 -13   1   6   55.79    8.00
  11  -1  -6 1596.44  113.89
  11  -1  -6 1569.64  113.79
 -11  -1   6 1447.06  113.99
 -11  -1   6 1560.44  113.89
 -11  -1   6 1485.65  113.89
 -11   1   6 1444.26  113.99
  11   1  -6 1642.84  113.99
 -11   1   6 1430.96  113.99
  11   1  -6 1631.44  114.09
 -11   1   6 1524.15  113.89
   9  -1  -6  446.16   36.60
  -9  -1   6  450.65   36.70
  -9  -1   6  468.75   36.50
   9  -1  -6  502.95   36.40
  -9  -1   6  462.85   36.50
   9   1  -6  554.64   36.80
   9   1  -6  498.55   36.50
  -9   1   6  471.65   36.60
  -9   1   6  507.55   36.80
   7  -1  -6  438.76   33.80
  -7  -1   6  441.06   34.30
  -7  -1   6  404.46   34.00
   7  -1  -6  493.95   34.10
  -7   1   6  428.56   34.10
  -7   1   6  416.46   33.90
   7   1  -6  482.25   34.00
   7   1  -6  492.75   34.00
  -5  -1   6  438.76   32.60
   5  -1  -6  419.66   32.40
   5  -1  -6  423.06   33.20
  -5  -1   6  431.86   32.30
   5   1  -6  402.16   32.40
  -5   1   6  480.65   32.70
  -5   1   6  415.16   32.40
  -3  -1   6 1096.49   84.19
  -3  -1   6 1117.49   84.39
   3  -1  -6 1125.39   83.99
   3  -1  -6 1211.98   84.19
  -3  -1   6 1105.29   83.99
  -3   1   6 1136.39   84.39
  -1  -1   6  461.55   34.50
   1  -1  -6  418.76   34.20
   1  -1  -6  446.96   34.00
  -1  -1   6  459.95   34.00
  -1  -1   6  475.85   34.30
  -1   1   6  455.45   34.50
   1  -1   6  448.56   33.70
   1  -1   6  446.76   34.00
  -1  -1  -6  467.65   33.20
   1  -1   6  441.06   33.30
   1   1   6  404.26   34.00
  -1   1  -6  447.66   33.30
   3  -1   6  506.75   40.60
  -3  -1  -6  597.14   41.30
   3  -1   6  503.75   41.10
  -3  -1  -6  575.54   40.60
   3  -1   6  543.95   41.60
   3   1   6  503.35   41.70
  -3   1  -6  566.84   40.80
   5  -1   6 1187.78  104.09
   5  -1   6 1478.05  104.69
   5  -1   6 1300.07  104.09
   5  -1   6 1374.76  104.19
   5  -1   6 1472.05  103.79
  -5  -1  -6 1483.15  103.69
  -5  -1  -6 1540.85  103.89
   5   1   6 1310.27  103.79
  -5   1  -6 1345.07  103.69
   5   1   6 1366.46  104.79
   5   1   6 1528.45  103.99
   7  -1   6   68.29   10.70
  -7  -1  -6   58.59    6.70
   7  -1   6   74.89    8.70
   7  -1   6   80.39    8.60
  -7  -1  -6   57.29    7.30
  -7   1  -6   68.69    7.40
   7   1   6   66.89    8.40
   7   1   6   69.69    7.10
   7   1   6   78.89   11.80
   9  -1   6 1044.70   73.79
   9  -1   6  978.30   74.09
   9  -1   6 1014.80   73.09
  -9  -1  -6  946.11   72.59
  -9  -1  -6 1001.10   72.89
   9  -1   6  925.01   72.59
   9   1   6  934.51   73.89
   9   1   6  928.51   75.29
   9   1   6 1004.90   72.69
 -11  -1  -6 1265.17   89.69
  11  -1   6 1169.28   90.09
  11  -1   6 1164.68   90.99
  11  -1   6 1185.08   89.79
 -11   1  -6 1231.28   90.09
  11   1   6 1219.98   89.99
  13  -1   6   39.20    9.10
  13  -1   6   32.50    7.40
 -13  -1  -6   52.49    8.00
  13   1   6   43.80   10.10
  15  -1   6  254.67   23.80
  15  -1   6  312.27   21.40
 -15  -1  -6  232.68   24.40
 -15   1  -6  257.37   22.40
 -15   1  -6  223.28   22.40
  17  -1   6  245.58   20.60
 -17   1  -6  231.18   20.70
  17   1   6  233.48   22.00
  19  -1   6   34.40   10.80
 -19   1  -6   21.60    8.90
  19   1   6   33.20   12.60
  21  -1   6   37.80   13.70
 -21  -1  -6   42.50    5.50
  21   1   6   25.60   13.50
 -21   1  -6   38.20    7.60
  21   1   6   30.90    7.70
  23  -1   6  293.07   23.60
 -23  -1  -6  288.47   23.10
 -23  -1  -6  271.77   22.50
  23  -1   6  336.87   25.90
 -23   1  -6  282.57   22.90
  23   1   6  303.87   25.40
  23   1   6  307.57   23.20
 -25  -1  -6  106.09   10.60
  25  -1   6  112.49   10.60
 -25  -1  -6  101.09    9.10
 -25   1  -6  109.19    9.80
 -25   1  -6   92.29    9.90
  25   1   6  107.29   10.80
 -27  -1  -6    0.60    1.20
  27  -1   6    1.10    1.20
 -27  -1  -6   -0.30    1.20
 -27   1  -6    1.40    0.90
  27   1   6    1.80    1.20
 -27   1  -6   10.70    5.30
 -29  -1  -6  112.49   10.40
  29  -1   6  121.69    9.50
 -29   1  -6   92.39   10.10
 -29   1  -6  115.39   10.10
  31  -1   6   85.99    7.30
 -31  -1  -6   76.09    7.90
 -31   1  -6   82.49    7.90
 -34  -2   6   55.39    5.80
 -34  -2   6   54.09    7.00
 -34  -2   6   60.39    6.30
 -34   2   6   60.29    7.00
 -32  -2   6  194.68   15.10
 -32  -2   6  193.48   15.00
 -32  -2   6  181.48   15.30
 -32   2   6  198.78   15.00
 -32   2   6  172.38   15.20
 -30  -2   6   38.30    6.30
  30  -2  -6   41.40    6.80
 -30   2   6   53.49    5.90
 -28  -2   6   17.30    5.40
 -28  -2   6    5.10    1.20
  26  -2  -6  422.76   37.30
 -26  -2   6  493.05   36.60
 -26  -2   6  517.35   38.80
 -26  -2   6  466.15   36.90
 -26  -2   6  460.95   36.50
 -26  -2   6  482.25   36.80
 -26  -2   6  533.05   36.30
 -26   2   6  463.45   36.20
 -26   2   6  493.35   37.70
 -26   2   6  509.05   38.00
 -24  -2   6  238.78   19.00
 -24  -2   6  236.08   18.00
  24  -2  -6  184.58   20.80
 -24  -2   6  200.28   20.20
  24  -2  -6  204.88   17.90
 -24  -2   6  183.08   18.70
 -24  -2   6  232.28   17.50
  24  -2  -6  273.27   24.10
 -24   2   6  228.78   19.00
 -24   2   6  224.48   18.40
 -24   2   6  235.68   18.90
  24   2  -6  212.58   19.50
 -22  -2   6   26.80   13.10
  22   2  -6    4.50    5.20
 -22   2   6   30.80    9.00
 -22   2   6   14.40    7.10
 -20  -2   6  566.54   44.80
 -20   2   6  568.44   42.70
  20   2  -6  532.95   43.50
 -20   2   6  577.44   42.90
  18  -2  -6   81.09   12.90
  18   2  -6   89.39   11.20
 -16  -2   6   16.50    4.10
  16  -2  -6   30.50    8.30
  16  -2  -6   22.30    8.50
 -16   2   6   24.70    5.90
  16   2  -6   37.10    9.90
  14  -2  -6 1048.60   93.09
 -14  -2   6 1234.18   92.99
 -14  -2   6 1249.07   93.19
  14  -2  -6 1334.77   93.19
 -14   2   6 1420.16   93.39
  14   2  -6 1197.48   93.69
  12  -2  -6  715.53   55.59
  12  -2  -6  787.02   55.69
 -12  -2   6  747.63   55.49
 -12  -2   6  656.13   55.59
 -12   2   6  775.42   56.09
  12   2  -6  661.43   56.09
 -12   2   6  781.92   55.39
  12   2  -6  784.22   56.09
 -10  -2   6  165.48   12.60
  10  -2  -6  138.39   12.90
  10  -2  -6  145.79   13.30
  10   2  -6  155.38   13.90
 -10   2   6  131.59   14.90
  10   2  -6  163.28   13.70
 -10   2   6  162.98   12.50
  -8  -2   6  870.61   69.79
  -8  -2   6  923.41   69.09
   8  -2  -6  910.91   69.19
  -8  -2   6  884.41   69.09
   8  -2  -6  922.51   68.99
   8   2  -6 1032.10   69.69
  -8   2   6  901.81   69.29
   8   2  -6 1051.49   69.29
  -8   2   6  840.82   69.69
   6  -2  -6  643.04   51.89
   6  -2  -6  667.73   52.29
  -6  -2   6  744.43   52.09
  -6  -2   6  770.62   52.29
  -6  -2   6  694.33   52.59
  -6   2   6  713.43   52.39
   6   2  -6  639.24   52.09
   4  -2  -6  522.15   44.00
  -4  -2   6  615.24   43.90
  -4  -2   6  630.54   43.80
   4  -2  -6  554.94   43.80
  -4  -2   6  608.74   44.60
  -4   2   6  605.74   43.90
  -4   2   6  625.24   44.40
   4   2  -6  517.75   43.90
   2  -2  -6  527.95   46.00
  -2  -2   6  603.74   46.80
  -2  -2   6  659.83   46.20
  -2  -2   6  641.04   46.70
  -2  -2   6  654.23   46.30
  -2   2   6  628.04   46.90
  -2   2   6  666.63   46.20
   2   2  -6  549.15   46.20
   0  -2  -6  662.63   52.09
   0  -2   6  749.42   52.99
   0  -2   6  713.23   52.79
   0  -2   6  686.83   52.19
   0  -2   6  704.63   52.09
   0  -2  -6  694.23   52.49
   0   2   6  701.93   53.09
   0   2   6  672.13   52.19
   2  -2   6  958.00   69.09
   2  -2   6  933.51   70.29
   2  -2   6  921.51   68.99
   2  -2   6  928.31   69.69
  -2  -2  -6  951.50   68.89
   2   2   6  858.41   70.19
   4  -2   6  179.78   16.90
   4  -2   6  183.78   17.20
   4  -2   6  194.18   14.50
   4  -2   6  201.28   14.40
   4  -2   6  185.28   16.20
  -4  -2  -6  150.38   14.20
  -4   2  -6  155.28   14.60
   6  -2   6  751.02   65.29
   6  -2   6  888.81   63.99
  -6  -2  -6  910.41   63.99
   6  -2   6  836.62   63.89
  -6   2  -6  879.01   63.89
  -8  -2  -6 1431.26   98.69
   8  -2   6 1314.97   99.49
   8  -2   6 1219.78   99.79
   8  -2   6 1268.47   98.59
   8  -2   6 1292.47   98.69
  -8   2  -6 1385.76   98.69
   8   2   6 1360.56   98.69
  10  -2   6   36.40    7.70
  10  -2   6   33.20   12.90
  10  -2   6   23.50    7.40
 -10  -2  -6   26.00    8.30
 -10   2  -6   33.90    7.30
  10   2   6   37.10    7.40
 -12  -2  -6  121.39   13.20
  12  -2   6  144.29   13.20
 -12   2  -6  121.09   13.00
  12   2   6  127.69   13.20
 -14  -2  -6  620.64   49.50
  14  -2   6  589.94   50.09
  14  -2   6  715.23   49.30
  14   2   6  654.83   48.70
 -14   2  -6  588.54   49.00
 -16  -2  -6    9.80    7.50
  16  -2   6   12.30    7.10
  16  -2   6   19.70   11.40
 -16   2  -6    7.50    8.20
  16   2   6   28.40   16.40
 -18  -2  -6  252.47   22.60
 -18  -2  -6  263.27   19.60
  18  -2   6  233.18   20.50
 -18  -2  -6  218.48   18.90
  18  -2   6  232.78   21.90
 -18  -2  -6  261.57   19.40
  18  -2   6  232.78   24.10
  18  -2   6  228.98   24.20
  18  -2   6  243.38   20.60
  18   2   6  261.07   23.60
 -18   2  -6  265.27   24.00
 -18   2  -6  245.48   22.30
 -20  -2  -6  317.67   28.70
 -20  -2  -6  297.67   31.50
 -20  -2  -6  345.67   27.40
  20  -2   6  405.06   27.90
  20  -2   6  381.56   27.60
 -20  -2  -6  341.27   27.60
 -20  -2  -6  361.36   27.70
  20  -2   6  392.76   27.60
  20   2   6  431.06   30.30
 -20   2  -6  323.07   29.90
 -20   2  -6  384.86   30.10
 -22  -2  -6    1.50    2.30
 -22  -2  -6   14.20    8.20
  22  -2   6    5.20    1.40
  22   2   6    2.70    1.40
 -24  -2  -6   17.60    4.90
 -24  -2  -6   13.50    7.90
 -24   2  -6   17.20    7.00
 -26  -2  -6  175.98   15.80
  26  -2   6  197.58   15.20
 -26   2  -6  169.58   15.00
  26   2   6  197.48   15.20
  28  -2   6   67.09    8.20
 -28  -2  -6   73.09    7.40
 -28  -2  -6   91.59    8.20
 -28   2  -6   87.99    7.50
 -28   2  -6   96.49    7.80
 -33  -3   6   14.00    4.40
  31  -3  -6  104.89   10.60
 -31  -3   6  102.69    9.40
 -31  -3   6  112.29   10.00
 -31  -3   6  109.59    9.30
 -31   3   6  112.09    9.70
 -29  -3   6  168.88   13.00
  29  -3  -6  129.09   13.10
 -29  -3   6  166.68   12.70
 -29  -3   6  155.48   12.10
 -29  -3   6  136.49   12.70
 -29   3   6  150.58   12.40
 -27  -3   6  127.89   10.30
 -27  -3   6  116.89   10.90
 -27  -3   6  124.29   11.20
 -27  -3   6  120.69   10.70
 -27  -3   6  124.69   12.40
 -27  -3   6  124.39   10.10
 -27   3   6  118.89   10.50
 -25  -3   6   68.79    8.10
 -25  -3   6   45.30    6.90
  25  -3  -6   53.69    8.80
 -25  -3   6   52.59    8.30
 -25  -3   6   53.49    6.40
  25  -3  -6   59.79    7.40
 -23  -3   6  122.69   13.10
 -23  -3   6  141.69   11.20
 -23  -3   6  141.79   10.90
  23  -3  -6  135.09   11.90
 -23  -3   6  111.19   11.40
 -23  -3   6  144.89   14.70
  23  -3  -6  139.29   20.50
 -23   3   6  143.99   14.00
 -23   3   6  138.29   13.20
  23   3  -6  127.59   15.50
 -21  -3   6  231.58   19.00
  21  -3  -6  245.58   18.90
 -21  -3   6  225.88   23.90
 -21  -3   6  255.47   18.40
 -21  -3   6  260.67   20.20
 -21  -3   6  225.88   19.40
  21  -3  -6  217.58   18.90
 -21  -3   6  230.68   22.00
 -21   3   6  228.88   20.50
  21   3  -6  255.37   21.50
  19  -3  -6   14.70    7.10
 -19  -3   6    3.60    5.80
  19   3  -6   25.70   11.90
 -17  -3   6  338.47   26.80
 -17   3   6  312.77   25.90
  17   3  -6  275.07   27.10
 -15  -3   6  824.32   60.19
  15  -3  -6  740.63   59.99
  15   3  -6  817.62   61.09
 -15   3   6  773.62   59.89
 -13  -3   6   71.89   10.70
  13  -3  -6   74.69   10.60
 -13  -3   6   74.99   10.00
 -13   3   6   91.59   10.40
 -11  -3   6  368.76   28.10
 -11  -3   6  395.16   28.40
 -11   3   6  377.16   28.60
  11   3  -6  304.17   29.80
   9  -3  -6  538.25   46.60
  -9  -3   6  707.93   46.40
   9  -3  -6  619.04   46.60
  -9  -3   6  588.64   46.60
   7  -3  -6   60.09    8.10
   7  -3  -6   53.69    7.90
  -7  -3   6   46.40    8.10
   5  -3  -6    8.30    3.20
   5   3  -6   11.10    3.30
   3  -3  -6  733.43   61.89
  -3  -3   6  912.61   62.29
   3  -3  -6  797.32   62.19
  -3  -3   6  844.22   62.19
  -3   3   6  832.02   61.99
   3   3  -6  856.81   61.99
  -1  -3   6   34.70    7.10
  -1  -3   6   33.20    6.70
  -1   3   6   22.60    5.60
   1  -3   6   39.50    7.80
   1   3   6   44.30    7.60
   3  -3   6  775.62   53.99
   3  -3   6  761.72   54.09
  -3  -3  -6  616.74   53.89
   5  -3   6  389.56   28.90
   5  -3   6  379.26   29.20
  -5   3  -6  348.57   29.30
  -7  -3  -6   61.39    9.80
   7  -3   6   62.19   10.50
   7  -3   6   79.59   13.00
   7  -3   6   52.19    9.80
  -7   3  -6   55.19    9.20
   7   3   6   62.59    8.30
   9  -3   6  857.81   60.29
   9  -3   6  801.62   59.39
   9  -3   6  778.92   59.79
  -9  -3  -6  707.73   59.39
  -9   3  -6  765.32   59.09
  11  -3   6  261.07   22.40
  11  -3   6  197.38   23.30
 -11  -3  -6  203.28   20.30
 -11   3  -6  230.48   19.70
  13  -3   6   31.80   17.00
 -13  -3  -6   36.30   16.20
  13  -3   6   -1.50    8.40
 -13   3  -6   13.40    6.20
  13   3   6   21.90   12.80
 -15  -3  -6  303.07   23.50
  15  -3   6  355.46   26.10
  15  -3   6  300.67   26.60
 -15  -3  -6  256.87   26.90
 -15  -3  -6  360.46   32.80
  15  -3   6  318.67   30.00
  15  -3   6  319.27   26.20
 -15  -3  -6  309.97   23.90
 -15  -3  -6  299.37   23.70
  15  -3   6  320.67   26.80
  15  -3   6  291.07   28.10
  15  -3   6  244.38   27.60
 -15   3  -6  293.17   28.10
  15   3   6  311.77   28.70
  17  -3   6  184.38   23.00
 -17  -3  -6  163.28   14.30
  17  -3   6  196.28   17.20
  17  -3   6  159.98   18.70
  17  -3   6  163.68   16.30
 -17  -3  -6  165.98   14.00
 -17  -3  -6  162.38   14.50
  17  -3   6  180.68   18.00
  17   3   6  183.18   21.50
 -19  -3  -6   61.59    7.30
 -19  -3  -6   56.99    6.20
  19  -3   6   83.79   10.80
  19  -3   6   51.59    9.20
  19  -3   6   60.99    9.50
  19  -3   6   51.39    8.40
 -19  -3  -6   63.69    6.80
 -21  -3  -6  110.39   10.20
  21  -3   6  113.79   10.10
  21  -3   6  121.49    9.90
 -21  -3  -6   97.79   10.70
 -21  -3  -6   91.79    9.40
  21  -3   6  111.49   11.10
  21   3   6  116.59    9.40
 -23  -3  -6  155.98   12.50
 -23  -3  -6  143.79   12.20
 -23  -3  -6  164.08   12.60
  23  -3   6  152.18   13.10
 -23  -3  -6  175.78   13.80
  23  -3   6  146.09   13.20
  23   3   6  142.29   12.70
 -25  -3  -6  104.09    8.80
  25  -3   6   95.79    9.50
 -25  -3  -6   79.99    8.20
 -25   3  -6   97.19    8.80
  25   3   6  102.79    8.70
 -27  -3  -6    6.80    3.20
  27  -3   6   15.10    5.30
 -30  -4   6   24.60    4.40
 -30  -4   6   23.20    4.00
 -28  -4   6  103.59    9.90
 -28  -4   6  120.89    9.90
 -28  -4   6  104.19    9.60
  28  -4  -6  116.59   10.30
 -26  -4   6  156.48   12.70
 -26  -4   6  160.88   13.10
 -26  -4   6  177.38   13.50
  26  -4  -6  162.28   13.70
 -26  -4   6  160.18   13.40
 -26  -4   6  168.78   13.10
  26  -4  -6  160.28   15.00
 -26  -4   6  150.38   13.10
 -24  -4   6   44.60    6.70
 -24  -4   6   34.90    6.00
 -24  -4   6   50.29    6.30
 -24  -4   6   51.89    7.40
  24  -4  -6   43.80   10.50
 -24  -4   6   51.89    5.40
 -22  -4   6   60.89    7.30
 -22  -4   6   63.89    8.00
 -22  -4   6   72.99   10.80
  22  -4  -6   79.59   11.80
 -22  -4   6   65.39    6.60
 -22  -4   6   61.39    8.30
  22  -4  -6   65.49    7.30
 -20  -4   6   95.99    8.00
 -20  -4   6   84.49    8.40
 -20  -4   6   69.49   10.40
 -20  -4   6   87.39    8.60
  20  -4  -6  100.99    8.10
  20  -4  -6   67.29   12.80
 -20  -4   6   91.49    9.70
  18  -4  -6   76.89   17.90
 -18  -4   6   79.99    9.40
 -18  -4   6   81.59   10.60
 -18  -4   6   76.79    9.10
  18  -4  -6   72.29    9.70
  18  -4  -6   73.69   12.70
 -18  -4   6   74.29   10.10
 -18  -4   6   55.49   15.90
 -18  -4   6   69.49    9.30
 -18  -4   6   82.99    7.50
  18   4  -6   52.89   12.70
 -16  -4   6   28.20    8.50
 -16  -4   6   33.50    6.70
 -16  -4   6   22.40    6.50
 -16  -4   6   45.00    8.00
  16  -4  -6   25.40   10.90
  16  -4  -6   43.20    9.30
 -16  -4   6   24.90    7.90
  16   4  -6   39.70   12.40
 -16   4   6   43.20   16.30
 -14  -4   6   53.09   10.00
  14  -4  -6   55.79   11.10
 -14  -4   6   60.79    9.50
 -14  -4   6   45.80    7.20
 -12  -4   6  326.67   24.40
  12  -4  -6  259.97   26.80
 -12  -4   6  349.67   25.70
  12  -4  -6  295.27   26.30
 -12  -4   6  353.36   27.50
  12   4  -6  278.67   29.20
  10  -4  -6   39.70   10.10
 -10  -4   6   53.09    9.50
  10   4  -6   73.49   13.70
   8  -4  -6   75.79   10.90
   8  -4  -6   43.50   16.60
   8   4  -6   74.29   12.60
  -6  -4   6  425.36   37.00
  -6  -4   6  496.65   35.30
   6  -4  -6  408.16   38.10
   6  -4  -6  461.55   35.00
   4  -4  -6    6.80    3.90
  -4  -4   6    9.00    7.30
   4  -4  -6   12.90    8.30
  -4  -4   6    7.10    3.70
  -4   4   6   11.60    6.30
   4   4  -6   27.60   13.90
  -2  -4   6   17.60    9.00
  -2  -4   6    4.30    6.70
   2  -4  -6    6.70    4.20
   2  -4  -6    8.50    6.70
  -2   4   6   17.20    8.50
   0  -4   6  542.35   40.90
   0  -4   6  514.55   39.90
   0  -4  -6  491.05   40.60
   2  -4   6  146.99   17.70
   2  -4   6  147.89   14.50
   4  -4   6   48.50   10.90
  -4  -4  -6   36.40   11.10
   4  -4   6   51.09   14.00
  -4   4  -6   68.99   11.10
   6  -4   6  384.26   30.00
  -6  -4  -6  326.37   29.60
   6  -4   6  405.46   29.10
   6  -4   6  333.57   31.30
   6  -4   6  417.66   33.10
   6  -4   6  404.36   29.00
  -6   4  -6  346.87   30.30
   6   4   6  367.36   29.10
  -8  -4  -6   36.40    8.90
   8  -4   6   32.10   16.90
  10  -4   6   30.10    7.90
  10  -4   6   43.10    6.80
  10  -4   6   27.30   10.20
 -10  -4  -6   37.70   14.50
  10  -4   6   33.20    9.10
  10  -4   6   33.70   11.90
  10  -4   6   22.20    8.10
 -10  -4  -6   42.50    8.60
 -10   4  -6   35.80    9.10
  10   4   6   40.70   11.40
 -12  -4  -6   88.49    9.30
  12  -4   6   93.99   10.80
  12  -4   6   97.79    9.40
 -12  -4  -6   76.79    9.30
 -12  -4  -6   76.39    9.90
  12  -4   6   98.69   11.80
  12  -4   6   63.89   16.00
 -14  -4  -6  128.99   11.70
  14  -4   6  122.99   14.80
  14  -4   6  120.79   14.40
 -14  -4  -6  133.69   11.70
 -14  -4  -6  159.48   12.00
  14  -4   6  152.28   15.20
  16  -4   6   79.59   13.20
 -16  -4  -6   73.69    7.40
  16  -4   6   62.69   13.80
 -16  -4  -6   88.59    8.00
  16  -4   6   57.59   13.70
 -16  -4  -6   78.39    8.30
  18  -4   6   34.70    7.70
 -18  -4  -6   34.80    5.00
 -18  -4  -6   31.10    5.00
 -18  -4  -6   37.90    5.90
 -20  -4  -6  130.59   11.00
  20  -4   6  142.09   12.50
 -20  -4  -6  136.69   10.80
  20  -4   6  129.69   11.80
  20  -4   6  138.39   11.60
  20  -4   6  143.79   11.00
 -20  -4  -6  113.59   10.60
 -22  -4  -6  112.99    8.70
  22  -4   6  104.79    9.70
  22  -4   6   91.29    9.50
 -22  -4  -6  104.89    8.60
 -22  -4  -6  110.29    8.90
 -24  -4  -6   11.50    2.70
 -24   4  -6   16.60    3.50
 -25  -5   6   35.10    4.30
 -25  -5   6   31.70    4.70
 -23  -5   6   84.29    6.80
 -23  -5   6   86.39    7.40
  23  -5  -6   75.09    8.80
 -23  -5   6   84.19    7.00
  23  -5  -6   64.19    8.30
 -23  -5   6   89.19    8.60
 -23  -5   6   79.09    7.00
 -21  -5   6    5.60    1.70
 -21  -5   6    9.00    4.90
 -19  -5   6   11.50    6.20
 -19  -5   6   13.70    8.00
 -19  -5   6   11.00    4.90
 -19  -5   6   13.30    6.20
 -19  -5   6   16.40    7.20
  17  -5  -6   58.49    8.40
 -17  -5   6   66.19    9.80
 -17  -5   6   69.69    8.30
  17  -5  -6   70.89    8.60
 -17  -5   6   61.59    8.90
 -15  -5   6   72.19    8.60
 -15  -5   6   65.89    8.50
 -15  -5   6   54.59    6.60
 -15  -5   6   51.69    8.00
 -15  -5   6   66.79    9.50
 -13  -5   6   17.60    7.20
 -13  -5   6   20.90    8.40
 -13  -5   6   23.30    8.20
 -13  -5   6   18.20    6.90
  13  -5  -6   26.80    8.00
 -13  -5   6   19.00    6.60
 -11  -5   6  100.49   10.10
 -11  -5   6  107.69   11.70
 -11  -5   6  114.99   10.60
 -11  -5   6  108.99   12.80
 -11  -5   6  103.09   10.40
 -11  -5   6   93.49    9.90
  -9  -5   6  168.08   14.50
  -9  -5   6  175.38   14.10
  -9  -5   6  149.79   14.00
  -9  -5   6  184.28   15.50
  -9  -5   6  165.68   14.00
  -7  -5   6   19.00    9.50
  -7  -5   6   33.40    6.80
  -7  -5   6   31.50    6.00
   7  -5  -6   41.40    6.70
  -7  -5   6   32.70    6.30
  -7  -5   6   20.90    6.10
  -5  -5   6  150.98   12.90
  -5  -5   6  142.79   15.20
  -5  -5   6  158.38   13.30
  -5  -5   6  118.29   13.50
  -5  -5   6  150.08   14.20
  -5  -5   6  155.18   12.60
  -5  -5   6  145.99   12.30
   3  -5  -6  340.57   24.50
  -3  -5   6  313.67   24.30
  -3  -5   6  279.77   31.30
  -3  -5   6  312.67   24.80
  -3  -5   6  351.66   25.60
  -3  -5   6  314.17   24.30
  -3  -5   6  282.27   24.80
  -3  -5   6  312.47   24.60
  -1  -5   6  168.18   15.80
  -1  -5   6  141.89   12.30
  -1  -5   6  153.58   13.80
  -1  -5   6  167.48   24.30
  -1  -5   6  155.68   12.60
   1  -5  -6  130.49   13.50
  -1  -5   6  150.38   13.50
  -1  -5   6  124.49   13.00
  -1  -5  -6   38.90    7.80
   1  -5   6   39.40    7.30
  -1  -5  -6   25.20    6.10
   1  -5   6   33.00    7.00
   1  -5   6   19.30    6.00
   1  -5   6   28.70    5.50
  -1  -5  -6   32.40    9.60
   3  -5   6  147.39   13.00
   3  -5   6  156.88   13.50
  -3  -5  -6  146.19   14.50
   3  -5   6  159.68   13.60
   3  -5   6  168.58   13.80
  -3  -5  -6  142.69   15.10
   3  -5   6  168.78   12.80
  -3  -5  -6  145.69   13.90
   5  -5   6  113.09   11.00
   5  -5   6  108.79   11.90
   5  -5   6  103.29   11.40
   5  -5   6  116.49   10.10
  -7  -5  -6   18.30    5.80
  -7  -5  -6   19.80    8.70
   7  -5   6   22.40   11.10
  -7  -5  -6   22.90    6.70
   7  -5   6   22.40    7.60
   7  -5   6   30.60    8.20
   7  -5   6   19.30    6.70
   9  -5   6   74.69    8.40
   9  -5   6   69.59    9.60
   9  -5   6   75.59   12.50
   9  -5   6   63.19    8.00
  11  -5   6  100.19   11.30
  11  -5   6   83.19   12.60
  11  -5   6  102.29   12.20
 -11  -5  -6   97.59    8.30
 -11  -5  -6  103.29    9.50
  11  -5   6   85.79   14.80
  13  -5   6   29.40    9.60
  13  -5   6   23.80   10.10
 -13  -5  -6    9.90    4.70
  13  -5   6   18.10   10.40
  15  -5   6   21.90    8.70
 -15  -5  -6   30.10    5.00
 -15  -5  -6   29.30    4.80
 -15  -5  -6   32.90    4.50
 -17  -5  -6   65.89    6.60
 -17  -5  -6   77.69    7.20
  17  -5   6   82.89    7.20
  17  -5   6   81.09    7.90
  17  -5   6   81.59    7.40
 -17  -5  -6   69.29    7.30
 -16  -6   6   25.00    4.70
 -14  -6   6   34.60    5.70
 -14  -6   6   32.50    5.80
 -14  -6   6   41.70    7.50
  12  -6  -6   54.39    6.70
 -12  -6   6   57.19    6.90
 -12  -6   6   56.09    6.20
 -12  -6   6   43.40    7.00
 -12  -6   6   60.29    7.30
 -12  -6   6   47.10    7.20
 -10  -6   6   17.90    7.00
 -10  -6   6   12.90    5.40
   8  -6  -6   44.10    6.80
  -8  -6   6   63.29    6.90
  -8  -6   6   57.79    6.90
  -8  -6   6   56.79    7.00
  -8  -6   6   45.90    7.50
  -6  -6   6   70.29    8.20
  -6  -6   6   79.09    8.10
  -6  -6   6   75.99    8.20
  -6  -6   6   63.29    7.60
  -4  -6   6   30.60   14.60
  -4  -6   6   27.00    6.10
  -4  -6   6   22.60    6.20
  -4  -6   6   34.40    5.60
  -4  -6   6   26.10    4.80
  -2  -6   6   25.80    6.60
  -2  -6   6   33.80    5.40
  -2  -6   6   51.29   15.90
  -2  -6   6   31.60    6.40
  -2  -6   6   29.50    5.70
   0  -6   6   78.79    8.40
   0  -6   6   93.69   16.40
   0  -6   6   77.29    8.30
   0  -6   6   80.09    8.90
   2  -6   6   72.29    8.70
   2  -6   6   75.29   15.90
  -2  -6  -6   78.89    7.30
   2  -6   6   65.89    7.80
   2  -6   6   76.39    8.40
   4  -6   6   17.60    7.20
   4  -6   6   -2.60    4.80
   4  -6   6   16.10    5.40
   6  -6   6   79.79    9.40
   6  -6   6   63.29   11.70
   6  -6   6   63.89    9.20
  -6  -6  -6   65.09    9.70
   6  -6   6   75.09    8.80
  -8  -6  -6   43.90    5.40
   8  -6   6   35.70    7.40
   8  -6   6   57.19    9.20
   8  -6   6   44.90    9.40
  10  -6   6    2.50    1.20
  10  -6   6    3.00    2.30
 -36   0   7   12.50    4.40
 -34   0   7   14.20    5.30
 -32   0   7   18.80    5.60
 -30   0   7    1.10    1.00
 -30   0   7    1.10    0.90
 -28   0   7    1.30    2.30
 -28   0   7   -1.20    1.00
 -28   0   7    2.40    4.00
 -28   0   7    0.20    1.20
 -26   0   7    0.90    3.70
 -24   0   7   -4.80    4.10
 -24   0   7   -0.30    3.00
  24   0  -7   -0.20    4.60
 -22   0   7   -2.60    3.50
  22   0  -7    4.10    4.50
 -22   0   7    1.90    3.20
 -20   0   7   -0.30    3.00
  20   0  -7    1.50    4.20
 -20   0   7   -4.10    3.20
  16   0  -7    2.90    3.10
 -16   0   7    1.00    3.00
  16   0  -7    0.80    3.20
 -16   0   7   -0.30    2.80
 -14   0   7   -0.50    2.60
  14   0  -7   -0.40    2.60
  14   0  -7    1.30    2.60
 -14   0   7    2.30    2.50
 -12   0   7    3.30    2.40
  12   0  -7   -1.70    2.50
  12   0  -7   -4.60    2.80
 -12   0   7   -0.20    2.00
 -10   0   7    0.70    1.90
  10   0  -7    2.40    2.30
 -10   0   7    2.70    1.90
  10   0  -7    2.40    1.70
   6   0  -7    0.30    1.80
  -6   0   7    0.30    1.50
  -4   0   7    1.00    1.50
   4   0  -7   -1.00    2.20
   2   0  -7   -0.80    2.10
  -2   0   7    1.70    1.90
   0   0   7    0.10    1.70
   0   0  -7    7.80    4.30
   0   0   7    0.70    1.40
   0   0   7    3.90    3.40
   2   0   7    0.30    2.10
  -2   0  -7    2.40    2.30
   2   0   7   -1.00    1.60
  -2   0  -7    2.30    2.10
   4   0   7   -0.40    2.10
   4   0   7    3.80    2.20
  -4   0  -7    3.90    2.90
  -4   0  -7    1.80    2.10
  -6   0  -7    1.00    3.40
   6   0   7   -0.90    2.80
  -6   0  -7   -0.50    2.40
   6   0   7   13.10    7.00
   6   0   7    0.10    2.00
   6   0   7    0.10    2.20
  -8   0  -7    1.50    4.30
  -8   0  -7   -2.10    2.30
   8   0   7   -0.60    2.10
   8   0   7   -2.80    2.50
  10   0   7   -4.70    4.20
 -10   0  -7    3.10    2.80
  10   0   7   -2.50    3.40
 -10   0  -7   -0.50    4.00
 -12   0  -7   -3.50    3.90
  12   0   7    2.80    4.10
  14   0   7   -1.30    4.80
 -14   0  -7   -0.10    4.00
 -16   0  -7    4.90    4.30
  16   0   7   -3.50    5.30
  18   0   7   -2.30    6.50
  20   0   7   15.20    8.50
  20   0   7   -1.30    5.40
 -26   0  -7   -1.70    1.00
  28   0   7    1.30    0.90
 -28   0  -7    0.00    0.90
  30   0   7    0.10    0.90
 -30   0  -7    0.10    0.70
 -35  -1   7   12.10    4.30
 -35   1   7   10.50    4.80
 -35   1   7    1.10    1.00
 -35   1   7    3.40    1.40
 -33  -1   7   17.30    4.50
 -33  -1   7   16.80    5.10
 -33   1   7   14.50    4.70
 -33   1   7   10.00    5.20
 -31  -1   7   12.40    5.60
 -31  -1   7   16.40    5.90
 -31  -1   7   18.40    5.60
 -31   1   7   15.70    5.20
 -29  -1   7   20.30    5.00
 -27  -1   7   13.50    5.70
 -27  -1   7   25.90    9.70
 -27   1   7   17.00    9.20
  27   1  -7   18.40    9.00
 -27   1   7   20.50    7.30
 -25  -1   7   28.10   10.70
 -25  -1   7   40.30   10.30
 -25  -1   7   35.40    7.60
 -25   1   7   14.70    7.60
  25   1  -7   35.10    9.90
 -25   1   7   25.00    6.90
  23  -1  -7   -1.70    6.40
 -23  -1   7    7.10    4.30
  23   1  -7    5.80    5.00
 -23   1   7    5.60    3.40
 -23   1   7    5.20    4.30
 -21  -1   7   35.10   10.00
 -21  -1   7   38.60    6.70
  21  -1  -7   38.80   11.90
 -21   1   7   56.29    8.10
  19  -1  -7   30.90    8.90
  19  -1  -7   22.80    5.40
 -19  -1   7   27.20    7.30
 -19  -1   7   23.00    8.50
 -19   1   7   44.70    9.30
  17  -1  -7   25.20    8.60
  17  -1  -7   15.60    8.40
 -17  -1   7   17.20    6.80
 -17   1   7   12.80    3.90
 -17   1   7   21.70    8.70
  15  -1  -7  452.75   33.10
 -15  -1   7  479.65   33.30
 -15  -1   7  370.56   33.40
  15  -1  -7  407.76   33.50
  15   1  -7  462.25   33.70
 -15   1   7  459.65   33.10
 -15   1   7  389.76   33.70
 -13  -1   7   19.30    5.00
 -13  -1   7   23.00    6.00
 -13  -1   7   34.10    7.30
  13  -1  -7   25.10    6.20
  13  -1  -7   22.20    6.00
  13   1  -7   23.80    7.50
 -13   1   7   21.20    6.40
 -13   1   7   19.90    7.20
  13   1  -7   33.10    6.70
 -11  -1   7  235.48   17.50
 -11  -1   7  220.48   18.00
  11  -1  -7  190.08   17.30
 -11  -1   7  211.48   17.40
  11  -1  -7  202.38   17.50
 -11   1   7  237.48   18.30
 -11   1   7  215.28   17.40
  11   1  -7  231.28   17.90
  11   1  -7  209.98   17.50
 -11   1   7  235.68   17.70
  -9  -1   7   57.69    7.50
  -9  -1   7   56.29    6.30
  -9  -1   7   52.99    7.00
   9  -1  -7   65.29    7.10
   9  -1  -7   51.09    6.50
  -9   1   7   76.69    8.60
  -9   1   7   69.49    7.00
   9   1  -7   54.29    6.90
   9   1  -7   60.99    6.40
  -9   1   7   59.39    7.00
  -7  -1   7  136.09   11.50
  -7  -1   7  130.49   11.70
   7  -1  -7  136.99   11.50
  -7  -1   7  140.59   11.00
   7  -1  -7  129.19   11.10
   7   1  -7  132.49   11.30
   7   1  -7  125.89   11.30
  -7   1   7  136.09   11.60
  -7   1   7  140.69   11.30
  -5  -1   7   37.20    5.80
  -5  -1   7   33.90    4.20
   5  -1  -7   34.90    4.40
  -5  -1   7   37.80    4.90
  -5   1   7   30.40    5.00
   5   1  -7   34.10    4.70
  -5   1   7   41.70    6.10
   3  -1  -7   59.79    6.40
  -3  -1   7   77.19    7.80
   3  -1  -7   62.29    7.70
  -3  -1   7   70.59    6.30
  -3   1   7   69.39    8.00
  -3   1   7   73.39    6.70
   3   1  -7   55.99    6.60
  -1  -1   7   81.49    8.40
  -1  -1   7   86.29    7.80
  -1  -1   7   80.39    7.10
   1  -1  -7   75.49    6.90
  -1  -1   7   68.49    8.30
  -1   1   7   80.59    8.50
   1   1  -7   63.49    7.60
   1   1  -7   63.29    7.20
  -1   1   7   86.59    7.20
  -1  -1  -7   97.59   12.10
  -1  -1  -7   82.49    7.20
   1  -1   7   80.09    9.10
   1  -1   7   77.19    9.20
   1  -1   7   72.79    7.50
   1  -1   7   65.29    7.90
  -1   1  -7   72.59    7.10
   1   1   7   78.19    9.50
  -1   1  -7   78.49    7.60
   3  -1   7   61.59    6.20
   3  -1   7   69.59    7.70
   3  -1   7   71.79    9.80
  -3  -1  -7   40.80    8.10
  -3  -1  -7   58.09    6.20
   3   1   7   52.19    9.10
  -3   1  -7   55.29    6.60
   3   1   7   60.79    6.00
  -5  -1  -7  126.69   12.10
   5  -1   7  142.49   12.90
   5  -1   7  160.38   13.50
   5  -1   7  148.79   16.00
   5  -1   7  138.19   11.40
   5  -1   7  143.59   11.80
  -5  -1  -7  139.59   11.20
   5   1   7  129.99   12.10
   5   1   7  130.69   11.60
  -5   1  -7  139.49   11.60
   5   1   7  124.29   15.40
   7  -1   7  143.79   14.40
   7  -1   7  151.18   12.50
  -7  -1  -7  151.68   11.90
  -7  -1  -7  169.08   13.10
   7  -1   7  147.29   17.50
   7  -1   7  140.79   13.70
   7   1   7  121.29   13.80
  -7   1  -7  160.18   12.60
   7   1   7  138.99   12.50
  -9  -1  -7  348.67   27.10
   9  -1   7  318.37   32.00
  -9  -1  -7  386.46   26.80
   9  -1   7  311.17   26.70
   9  -1   7  353.16   27.50
  -9   1  -7  371.36   27.20
   9   1   7  338.97   30.30
   9   1   7  339.77   27.10
  11  -1   7   44.40    9.20
 -11  -1  -7   39.90    6.50
  11  -1   7   26.40    6.30
  11   1   7   41.30    7.80
 -13  -1  -7   13.60    7.40
  13  -1   7   -1.00    4.70
  13   1   7   23.90   12.50
 -13   1  -7    6.80    6.00
  15  -1   7   81.19   11.20
  15  -1   7  108.19   17.90
  15   1   7   97.89   13.50
  17  -1   7   22.30    9.80
 -17   1  -7   33.40   10.80
  19  -1   7   34.20    8.60
 -19  -1  -7   29.20    6.20
 -19  -1  -7   22.30    8.40
  19  -1   7   30.40   12.10
 -19   1  -7   22.40    9.80
  21  -1   7    0.50    7.70
  21  -1   7    3.60    1.30
 -21  -1  -7    5.40    1.40
 -21   1  -7    0.80    1.30
 -21   1  -7    3.30    1.00
  21   1   7   10.10    6.60
 -23  -1  -7    1.10    1.00
 -23   1  -7    1.10    1.00
  25  -1   7   15.70    5.90
 -25   1  -7   11.40    6.10
 -25   1  -7   12.30    5.00
 -27  -1  -7   10.50    4.40
  27   1   7   15.40    6.30
 -27   1  -7   14.30    5.40
  29  -1   7    0.70    0.90
 -29  -1  -7   -0.80    0.80
 -29   1  -7    0.10    0.70
  29   1   7   -0.70    0.90
 -34  -2   7   14.50    4.00
 -34  -2   7   15.40    4.50
 -34   2   7   18.40    4.10
 -34   2   7   13.90    5.00
 -32  -2   7   16.50    5.60
 -32  -2   7    9.50    4.50
 -32   2   7   12.00    4.40
 -30  -2   7   11.60    6.10
 -28  -2   7   -0.70    1.00
  28  -2  -7    1.20    0.80
 -28  -2   7   -0.80    1.10
 -28  -2   7    0.00    0.80
 -26  -2   7   35.90   11.10
  26  -2  -7    5.20    6.80
 -26  -2   7   12.00    5.60
 -26  -2   7   12.00    5.10
 -26  -2   7   10.00    2.60
  26   2  -7   24.50   11.90
 -26   2   7   20.80    9.00
 -26   2   7   14.30    5.20
  24  -2  -7   31.70   18.10
 -24  -2   7   22.60    8.00
 -24  -2   7   32.10    5.70
 -24  -2   7   24.90   13.00
  24  -2  -7   47.00    9.80
 -24  -2   7   30.70    9.00
 -24   2   7   18.40   10.40
  24   2  -7   23.50   10.90
 -22  -2   7   -0.40    5.10
  22  -2  -7    7.90    7.70
  22   2  -7    0.50    5.10
 -22   2   7    5.40    4.10
 -22   2   7    3.30    3.70
 -20  -2   7   -0.40    4.80
  20  -2  -7    8.90    6.50
 -20   2   7    2.30    3.20
  20   2  -7    0.50    5.00
 -20   2   7    0.40    4.20
 -18  -2   7    4.90    4.20
  18  -2  -7   22.90   10.10
  18  -2  -7    4.50    4.70
 -18  -2   7   25.00    9.60
  18   2  -7    5.30    4.90
 -18   2   7    4.90    4.10
  16  -2  -7   19.40    7.30
 -16  -2   7    9.00    4.30
  16  -2  -7   20.00    9.60
 -16  -2   7    7.30    3.20
 -16   2   7   -0.80    3.80
 -16   2   7    4.70    3.70
  16   2  -7   15.60    7.90
  14  -2  -7   17.40    8.60
 -14  -2   7   16.10    4.40
 -14   2   7   16.50    7.20
 -14   2   7    9.60    3.60
  14   2  -7   10.20    4.40
 -12  -2   7   68.29    9.20
  12  -2  -7   77.19    9.20
 -12  -2   7   68.39    7.90
 -12   2   7   72.49    9.00
  12   2  -7   68.89    9.00
  10  -2  -7    4.40    3.00
 -10  -2   7    6.00    2.20
  10  -2  -7    9.10    3.10
 -10   2   7   11.40    6.30
  10   2  -7    6.80    3.00
  10   2  -7   21.00    8.70
  -8  -2   7   53.89    6.80
   8  -2  -7   46.90    6.00
  -8  -2   7   52.19    6.90
  -8   2   7   55.09    7.70
   8   2  -7   36.80    6.60
  -8   2   7   56.29    9.60
  -8   2   7   55.09    7.90
   6  -2  -7   35.30    5.30
  -6  -2   7   47.70    5.80
  -6  -2   7   46.30    5.60
   6  -2  -7   30.70    5.80
  -6   2   7   49.40    7.50
   6   2  -7   38.90    6.10
   4  -2  -7  141.29   12.10
  -4  -2   7  137.59   11.80
   4  -2  -7  134.29   11.70
  -4  -2   7  153.98   13.50
  -4  -2   7  141.09   12.00
  -4   2   7  153.68   11.90
   4   2  -7  121.39   11.60
  -4   2   7  140.69   13.60
  -2  -2   7   14.90    5.40
   2  -2  -7   20.20    4.40
   2  -2  -7   18.20    5.60
   2   2  -7   11.70    4.30
   0  -2  -7   20.30    4.50
   0  -2   7   20.40    5.90
   0  -2   7   17.60    4.60
   0   2  -7   18.10    4.70
   0   2   7   16.80    5.10
  -2  -2  -7   13.10    4.90
   2  -2   7   24.50    8.90
  -2   2  -7   17.80    5.60
   2   2   7   10.60    4.50
  -4  -2  -7    9.20    5.10
   4  -2   7    4.40    2.70
   4  -2   7    4.50    2.70
   4  -2   7   12.30    5.50
  -4   2  -7    5.60    2.80
   6  -2   7   98.19   17.90
   6  -2   7   77.79    9.70
  -6  -2  -7  101.39   10.10
   6  -2   7   96.19   10.10
  -6   2  -7   97.49    9.80
   6   2   7   88.29    9.20
   8  -2   7   12.60    6.50
  -8  -2  -7   30.70    6.00
   8  -2   7   19.20    7.00
  -8   2  -7   24.50    6.40
   8   2   7   24.30    7.20
  10  -2   7   -0.10    4.10
  10  -2   7   21.40    8.40
 -10  -2  -7   -3.70    3.80
  10  -2   7    6.50    7.00
  10   2   7    4.40    4.10
 -10   2  -7    3.70    3.80
  12  -2   7   12.30    7.30
  12  -2   7    8.50    4.90
 -12  -2  -7    6.50    5.10
 -12   2  -7    8.80    5.50
  12   2   7   17.60   10.10
  14  -2   7   13.00    7.90
  14  -2   7   10.10    6.40
 -14  -2  -7   18.60    7.30
 -14   2  -7   33.00   13.50
  14   2   7    2.80    6.20
 -16  -2  -7    2.80    8.40
  16  -2   7   11.20    8.00
  16  -2   7   22.00   11.90
 -16  -2  -7   25.00    7.30
 -16   2  -7    9.00    8.50
  16   2   7   -1.10    7.50
  18  -2   7   18.50   11.40
 -18  -2  -7   21.90    5.20
 -18  -2  -7   18.80    4.50
 -18  -2  -7   19.40    5.00
  18  -2   7   25.00   10.50
 -18  -2  -7   11.40    7.80
  18   2   7   14.50    7.60
 -18   2  -7   17.00    7.40
  20  -2   7   26.40    7.10
 -20  -2  -7   16.60    9.60
 -20  -2  -7   35.00    5.80
 -22  -2  -7    0.40    1.30
  22  -2   7    2.20    1.20
 -22  -2  -7    2.40    1.40
 -22  -2  -7   -1.40    1.20
  22   2   7   -0.20    1.20
 -22   2  -7    1.90    1.30
 -24  -2  -7   17.00    7.40
  26  -2   7   10.20    5.60
 -26  -2  -7   10.80    4.30
  26   2   7   16.90    5.30
 -26   2  -7    9.70    5.30
 -33  -3   7   -0.30    0.60
 -33   3   7    0.40    0.70
 -31  -3   7   11.20    4.80
  31  -3  -7    9.70    5.20
 -29  -3   7   18.70    5.20
  29  -3  -7   28.10    7.30
 -29  -3   7   24.20    4.90
 -29  -3   7   16.90    6.00
 -29   3   7   23.10    5.20
 -27  -3   7   15.20    5.20
 -27  -3   7   25.80    7.00
 -25  -3   7   19.90    5.70
 -25  -3   7   30.50    6.90
 -25  -3   7   30.10    7.10
 -25  -3   7   31.80    7.40
 -25  -3   7   25.90    4.50
 -25  -3   7   32.40    4.90
  25  -3  -7   28.40   10.30
 -23  -3   7   15.70    4.80
  23  -3  -7   13.30    8.80
 -23  -3   7    4.50    6.10
  23  -3  -7    8.60    2.40
 -23  -3   7   15.90    5.50
 -23   3   7    5.10    4.50
 -23   3   7   26.30   10.00
  23   3  -7   10.90    6.20
 -21  -3   7   24.50    9.80
  21  -3  -7   -1.00    7.50
 -21  -3   7    5.10    2.30
 -21  -3   7    1.40    2.20
 -21  -3   7    2.60    1.50
 -21  -3   7    3.10    1.70
  21  -3  -7    4.50    2.10
 -21  -3   7    6.80    3.00
  21  -3  -7    0.20    2.00
 -21  -3   7    1.00    6.50
 -21   3   7    0.80    4.80
  21   3  -7   -1.60    5.80
 -21   3   7    3.90    4.50
 -19  -3   7   18.50    7.40
 -19  -3   7   15.40    8.70
 -19  -3   7   13.90    6.30
  19  -3  -7   30.40   14.50
 -19  -3   7   24.90   12.80
  19  -3  -7   25.00    7.10
  19   3  -7   19.90   10.50
 -17  -3   7   10.10    5.20
  17  -3  -7   41.00   14.00
  17   3  -7   23.30   11.80
 -17   3   7   18.00    8.00
 -15  -3   7    6.20    4.50
  15  -3  -7    1.70    5.00
 -15   3   7   -0.90    4.20
  15   3  -7   -3.20    5.70
 -13  -3   7   37.50   10.20
 -13  -3   7   39.20    7.70
  13  -3  -7   22.40   10.30
 -13   3   7   61.29   12.60
  11  -3  -7   19.90    7.90
  11  -3  -7   10.30    5.40
  11   3  -7   12.60    4.80
   9  -3  -7   31.40    8.10
  -9  -3   7   50.79   11.00
  -9  -3   7   21.60    7.10
   9  -3  -7   37.90    9.40
   9   3  -7   39.10    8.30
  -9   3   7   41.70    7.90
   7  -3  -7   28.10    6.60
   7  -3  -7   14.10    6.80
   7   3  -7   24.00    7.00
  -5  -3   7   26.00    7.40
   5  -3  -7   28.90    7.40
  -5  -3   7   31.50    6.20
   5  -3  -7   28.30    6.70
   5   3  -7   32.40    6.70
  -5   3   7   44.10    7.00
  -3  -3   7    7.60    4.30
  -3  -3   7   16.50    7.20
   3  -3  -7   11.50    3.80
   3   3  -7    9.70    3.00
  -3   3   7    4.40    3.10
  -1  -3   7   12.80    6.90
   1  -3  -7   12.70    6.50
  -1  -3   7   23.60    6.90
  -1   3   7   11.20    3.20
   1  -3   7  103.09   11.20
   1  -3   7   91.99   11.60
  -1  -3  -7  123.49   10.70
   3  -3   7    1.30    3.00
  -3  -3  -7    7.40    3.60
   3  -3   7   14.60    7.10
  -3   3  -7   14.80    7.90
   5  -3   7   20.00    7.30
  -5   3  -7   21.80    8.40
  -7  -3  -7   57.19   11.10
   7  -3   7   43.00   10.50
   7  -3   7   53.29    9.40
   7   3   7   57.19   10.30
  -7   3  -7   54.49   10.00
   9  -3   7   28.90   10.60
   9  -3   7   13.50    5.40
  -9  -3  -7   13.10    5.50
  -9   3  -7   21.40    7.90
  11  -3   7   -6.60    7.30
 -11  -3  -7    4.20    5.50
  11  -3   7   41.60   17.80
  11  -3   7   -1.00    6.10
 -11   3  -7    1.40    4.90
  11   3   7    5.80    5.30
  13  -3   7    5.90    9.00
  13  -3   7   36.30   19.00
  13  -3   7   39.40   14.40
 -13  -3  -7   16.50   10.90
 -13  -3  -7   23.20    9.00
 -13  -3  -7   13.50    6.20
  13   3   7   22.70   12.90
 -13   3  -7   38.30   13.90
  15  -3   7    1.60    2.00
  15  -3   7    2.10    2.20
 -15  -3  -7    2.90    6.80
  15  -3   7    5.80    7.60
 -15  -3  -7    4.50    2.60
 -15  -3  -7    2.10    1.70
  15  -3   7    3.20    4.70
  15   3   7    6.30    9.80
 -15   3  -7    8.10    9.20
  17  -3   7   -4.40    3.60
 -17  -3  -7   14.60    5.30
 -17  -3  -7    1.30    2.10
 -17  -3  -7    2.40    1.80
  17  -3   7    3.30    1.80
  17  -3   7    0.50    1.60
  19  -3   7   27.40    7.40
  19  -3   7   14.90    5.60
  21  -3   7    0.60    0.90
 -21  -3  -7    2.50    1.70
 -21  -3  -7    0.90    1.60
  21   3   7    2.70    1.00
 -23  -3  -7   23.10    4.70
 -23  -3  -7   22.00    4.60
 -23  -3  -7   16.70    4.80
  23  -3   7   26.70    6.40
  23   3   7   21.60    5.40
 -23   3  -7   35.00    5.90
 -25  -3  -7    0.80    1.00
  25  -3   7    0.80    1.10
 -25   3  -7    0.70    0.80
 -28  -4   7    9.20    4.50
 -28  -4   7   12.10    5.20
 -28  -4   7    8.70    2.80
 -28  -4   7   15.10    4.90
 -26  -4   7   32.10    5.80
 -26  -4   7   41.70    6.40
 -26  -4   7   38.10    6.90
  26  -4  -7   51.59    5.80
  26  -4  -7   42.60    6.70
 -26  -4   7   40.40    6.10
 -26  -4   7   43.80    5.30
  24  -4  -7    0.50    1.70
 -24  -4   7    0.80    1.40
  24  -4  -7    4.20    2.40
 -24  -4   7   13.70    4.50
 -24  -4   7    2.90    1.30
 -24  -4   7    4.30    1.70
 -22  -4   7   24.90    7.70
 -22  -4   7   16.60    6.40
  22  -4  -7   27.20    5.90
 -22  -4   7   23.20    5.20
 -22  -4   7   28.80    7.00
 -22  -4   7   30.20    6.70
  22  -4  -7   33.60   10.60
 -20  -4   7   33.30    7.30
 -20  -4   7   17.50    8.60
 -20  -4   7   20.80    6.70
  20  -4  -7   15.40    5.30
 -20  -4   7   28.80    5.50
 -20  -4   7   15.90    6.70
 -18  -4   7   28.20    8.10
 -18  -4   7   25.50    6.90
  18  -4  -7   24.00   10.20
 -18  -4   7   15.20    7.50
 -18  -4   7   24.40    8.20
 -16  -4   7   23.80    6.10
 -16  -4   7   16.40    6.50
 -16  -4   7   31.20    7.20
  16  -4  -7   15.30    6.40
  16  -4  -7   35.50   13.10
  16   4  -7   13.00    7.50
 -16   4   7    7.10    5.30
 -14  -4   7    9.90    4.40
  14  -4  -7    5.20    5.60
 -14  -4   7   20.30    5.80
 -14  -4   7   29.70    9.10
  14  -4  -7   16.90    6.40
  14   4  -7   -3.70    7.40
 -12  -4   7   23.80    9.80
  10  -4  -7   55.19    7.90
 -10  -4   7   49.20    8.50
 -10  -4   7   74.69   10.60
 -10  -4   7   66.99   10.00
 -10  -4   7   52.69    7.10
 -10  -4   7   65.69    8.00
 -10  -4   7   57.99   10.50
  -8  -4   7   16.40    7.70
  -8  -4   7   31.90    9.70
   8   4  -7   22.70   10.90
  -8   4   7   16.90    9.50
  -6  -4   7   16.90    8.90
   6  -4  -7    1.30    3.90
  -6  -4   7    5.20    7.10
   6  -4  -7    1.30    6.20
   6   4  -7   19.30   10.90
  -6   4   7    5.80    4.10
   4  -4  -7    4.60    6.60
  -4  -4   7   32.20   14.80
   4  -4  -7   26.40   10.80
  -4   4   7   17.40    8.80
  -2  -4   7   22.60    7.90
   2  -4  -7   42.60   14.00
  -2  -4   7   34.50    9.40
   0  -4  -7    8.40    5.80
   0  -4   7    7.60    6.70
   0  -4   7    8.50    3.90
  -2  -4  -7    2.40    5.90
   2  -4   7   21.60    9.00
   2  -4   7    3.80    6.20
  -2  -4  -7   26.50    8.70
  -2   4  -7    8.20    5.60
  -4  -4  -7  106.79    9.70
   4  -4   7   98.99   14.80
   4  -4   7  104.09   12.40
  -4  -4  -7   75.79   12.70
   4  -4   7   90.29   11.10
   4  -4   7   95.09    9.40
   4  -4   7  104.89   10.50
   4  -4   7   92.99   10.40
  -4   4  -7  104.99   12.20
   6  -4   7   57.69    7.40
  -6  -4  -7   44.10    7.90
  -6  -4  -7   43.00   11.60
   6  -4   7   54.59   10.60
  -6  -4  -7   64.69    7.80
   6  -4   7   65.79    8.20
   6  -4   7   57.99    9.60
  -6  -4  -7   49.80    8.20
   6  -4   7   53.39   10.00
   6   4   7   64.89   10.90
  -6   4  -7   55.09   10.80
  -8  -4  -7   30.90    6.40
   8  -4   7   29.70    6.30
   8  -4   7   26.20   10.60
  -8  -4  -7   16.30   10.70
   8  -4   7   17.00    9.90
  -8  -4  -7   30.70   11.00
  -8  -4  -7   41.70    7.50
   8  -4   7   35.70    7.20
   8   4   7   26.50   10.10
  10  -4   7   44.10    8.00
 -10  -4  -7   17.40    9.00
  10  -4   7   23.20    9.00
  10  -4   7   15.50    8.00
 -10  -4  -7   26.10    8.00
 -10  -4  -7   45.10    8.50
 -10  -4  -7   23.80    8.00
 -10  -4  -7   38.20    6.90
 -10   4  -7   25.40   11.80
  12  -4   7    1.30    1.70
  12  -4   7    4.20    2.10
 -12  -4  -7    0.40    1.70
 -12  -4  -7    3.20    1.40
 -12  -4  -7   13.70    6.30
  12  -4   7   -0.90    3.90
 -12  -4  -7    5.30    2.60
  14  -4   7   25.30   11.00
 -14  -4  -7   23.60    5.70
 -14  -4  -7   11.30    5.90
  14  -4   7   29.30   12.70
 -14  -4  -7   20.00    5.40
  14  -4   7   34.40    9.60
  16  -4   7   27.50   11.00
 -16  -4  -7   19.20    4.60
 -16  -4  -7   35.20    6.30
 -16  -4  -7   23.60    5.70
  16  -4   7   39.60   11.50
 -18  -4  -7   11.60    5.30
  18  -4   7   16.40    5.80
  18  -4   7    3.70    2.70
 -18  -4  -7    8.00    3.90
 -20  -4  -7   21.60    3.60
 -20  -4  -7   18.40    4.10
 -20  -4  -7   20.40    4.20
  20  -4   7   16.40    4.80
 -22  -4  -7    1.60    1.20
 -22  -4  -7    0.90    0.90
 -22   4  -7    0.40    0.70
  23  -5  -7    2.10    1.10
 -23  -5   7    2.10    1.20
 -23  -5   7    1.50    1.20
 -21  -5   7   13.40    6.20
  21  -5  -7   11.10    4.90
  21  -5  -7   19.50    7.40
 -21  -5   7    9.00    4.40
  19  -5  -7   22.90    8.10
  19  -5  -7   20.10    8.50
 -17  -5   7   12.10    5.90
 -17  -5   7   14.60    6.70
 -15  -5   7   22.40    6.70
 -15  -5   7   21.00    7.70
 -15  -5   7   30.30    5.90
 -15  -5   7   23.60    5.70
 -13  -5   7   12.90    7.20
 -13  -5   7   14.70    6.40
  13  -5  -7   20.20    6.20
 -13  -5   7   11.20    5.90
 -11  -5   7   50.59    7.70
 -11  -5   7   57.99    7.10
 -11  -5   7   57.89    7.60
 -11  -5   7   45.70    8.00
 -11  -5   7   57.49    7.70
  11  -5  -7   50.99    7.70
  -9  -5   7   32.50   10.80
  -9  -5   7   14.90    6.50
  -9  -5   7   16.50    5.80
  -9  -5   7   14.60    5.40
  -9  -5   7   11.60    6.10
  -9  -5   7   21.50    8.40
  -7  -5   7   55.99    7.30
  -7  -5   7   50.39    6.60
  -7  -5   7   33.80    8.50
   7  -5  -7   42.50    8.20
  -7  -5   7   47.70   10.80
  -7  -5   7   52.39    6.40
  -5  -5   7   59.69    6.80
  -5  -5   7   51.99    8.80
  -5  -5   7   59.99    7.80
  -5  -5   7   65.19    8.50
  -5  -5   7   52.79    8.70
  -5  -5   7   61.89    7.10
   5  -5  -7   73.09    8.60
  -3  -5   7   59.69    8.70
  -3  -5   7   23.80    7.10
  -3  -5   7   40.90    5.70
  -3  -5   7   37.40    6.20
  -3  -5   7   48.40    7.40
  -1  -5   7   48.20    7.30
  -1  -5   7   32.20    8.20
   1  -5  -7   35.90    6.10
   1  -5  -7   48.60    8.50
  -1  -5  -7   24.90   10.10
  -1  -5  -7   40.00    7.00
   1  -5   7   32.60    6.40
   1  -5   7   21.30    6.40
   1  -5   7   33.80    7.00
   1  -5   7   29.90    5.10
   1  -5   7   16.70    6.80
  -1  -5  -7   26.40    9.40
   3  -5   7   20.30    6.90
   3  -5   7   31.20    6.50
  -3  -5  -7   43.10    8.00
   3  -5   7   24.10    5.50
   3  -5   7   25.60    6.30
   5  -5   7   20.80    7.20
   5  -5   7   19.80    8.00
   5  -5   7   26.90    7.40
   5  -5   7   16.50    6.10
  -5  -5  -7   15.80    6.50
  -5  -5  -7   10.70    6.10
  -7  -5  -7   10.70    5.00
   7  -5   7   23.20    6.30
   7  -5   7   17.50    7.70
   7  -5   7   21.20   11.00
   7  -5   7   15.50    7.20
  -7  -5  -7   32.00    8.10
   9  -5   7   84.49   12.40
  -9  -5  -7   63.59    8.80
  -9  -5  -7   90.29    8.70
  -9  -5  -7   85.19    9.30
   9  -5   7   85.19    8.90
   9  -5   7   71.99   10.10
  -9  -5  -7   74.59    7.60
 -11  -5  -7   13.20    7.00
 -11  -5  -7   11.50    3.80
  11  -5   7   16.80    8.20
  11  -5   7   25.60    9.50
  11  -5   7    3.30    4.60
 -11  -5  -7   15.60    5.10
  13  -5   7   20.20    9.80
  13  -5   7    9.90    3.80
 -13  -5  -7   13.90    4.20
  15  -5   7   23.70    6.40
  15  -5   7   20.70    6.60
 -15  -5  -7   16.90    4.60
 -15  -5  -7   15.90    3.50
 -15  -5  -7   18.80    4.00
  15  -5   7   10.10    5.50
  17  -5   7   15.10    4.10
  17  -5   7    8.90    3.10
 -17  -5  -7    9.00    4.50
 -12  -6   7   12.00    6.30
 -12  -6   7   14.30    5.40
 -12  -6   7   13.20    5.90
 -10  -6   7   16.10    6.20
  10  -6  -7   20.30    5.40
 -10  -6   7   17.90    5.60
 -10  -6   7   20.60    5.80
  -8  -6   7   37.40   10.30
  -8  -6   7   40.20    5.90
  -8  -6   7   23.30    5.50
  -8  -6   7   30.80    6.00
  -8  -6   7   36.70    5.60
   8  -6  -7   34.80    4.80
  -6  -6   7   36.50    5.20
  -6  -6   7   35.10    5.70
  -6  -6   7   38.20    5.70
  -6  -6   7   40.10    5.90
   6  -6  -7   35.10    5.60
  -4  -6   7   37.60    6.30
  -4  -6   7   34.20    6.00
  -4  -6   7   48.30    5.90
  -4  -6   7   50.49   13.70
   4  -6  -7   49.30    5.50
  -4  -6   7   51.69    6.10
  -2  -6   7   46.60    6.30
  -2  -6   7   56.89    6.50
  -2  -6   7   54.99   13.10
  -2  -6   7   50.99    6.60
   2  -6  -7   43.90    6.30
   0  -6   7   44.50    6.60
   0  -6   7   49.90    6.50
   0  -6   7   55.79   13.00
   0  -6   7   44.10    5.80
   2  -6   7   22.60    5.40
   2  -6   7   33.40    6.00
   2  -6   7   23.30    5.30
   4  -6   7   16.50    5.20
   4  -6   7   16.50    7.00
   4  -6   7    7.10    4.40
   4  -6   7   14.30    5.50
   6  -6   7   14.80    8.20
   6  -6   7   15.70    8.40
   6  -6   7   15.00    6.90
 -36   0   8  101.29    8.40
 -36   0   8  103.29    8.80
 -34   0   8   23.00    5.20
 -34   0   8   23.70    5.00
 -32   0   8   98.19    9.40
 -32   0   8  103.59    8.90
 -30   0   8  300.37   23.20
 -30   0   8  305.77   23.10
 -30   0   8  292.77   23.10
 -28   0   8  121.19   10.10
 -28   0   8  106.69   10.30
 -28   0   8  121.79   12.80
 -28   0   8  112.79   10.10
  28   0  -8  103.59    9.70
 -26   0   8   93.19    8.40
 -26   0   8   67.19    8.70
  26   0  -8   71.29   12.80
 -26   0   8   81.99   11.30
 -26   0   8   76.59    9.30
  26   0  -8   73.49    9.20
  24   0  -8  419.06   36.20
 -24   0   8  473.45   35.20
 -24   0   8  482.25   36.10
 -22   0   8  323.77   26.90
 -22   0   8  331.17   25.80
 -20   0   8   16.60    9.30
  20   0  -8   24.80    9.50
 -18   0   8  464.75   33.60
 -18   0   8  402.56   34.30
 -16   0   8 2411.96  156.88
 -16   0   8 1969.00  156.68
  16   0  -8 1949.20  156.88
  14   0  -8  626.64   54.39
  14   0  -8  784.62   54.19
 -14   0   8  693.43   53.79
 -14   0   8  715.73   54.09
 -14   0   8  748.23   53.89
 -12   0   8 1569.54  112.29
 -12   0   8 1564.34  112.19
  12   0  -8 1444.86  112.19
 -12   0   8 1458.55  112.39
  10   0  -8 1514.95  110.59
 -10   0   8 1553.84  110.89
 -10   0   8 1439.46  110.49
 -10   0   8 1440.16  110.39
  -8   0   8   86.19    8.00
  -8   0   8   84.99    8.90
  -8   0   8   64.49    7.10
  -6   0   8  443.16   29.40
  -6   0   8  394.26   30.60
   6   0  -8  326.37   29.50
  -4   0   8  974.50   79.89
   4   0  -8 1137.29   79.39
  -4   0   8 1089.19   79.39
   2   0  -8  262.67   23.80
   2   0  -8  298.47   23.60
  -2   0   8  345.67   23.40
  -2   0   8  324.07   23.80
   0   0   8   59.39    7.00
   0   0   8   68.69    6.90
   0   0   8   58.89    8.10
   0   0   8   67.59    6.40
   2   0   8 1259.47   95.49
  -2   0  -8 1222.88   95.69
   2   0   8 1303.67   95.69
   2   0   8 1344.77   95.49
   2   0   8 1279.87   96.49
  -2   0  -8 1306.37   95.49
  -4   0  -8 1606.34  111.19
   4   0   8 1458.75  111.39
   4   0   8 1514.15  111.19
   4   0   8 1506.55  111.59
  -4   0  -8 1432.76  111.49
   4   0   8 1475.45  116.09
   6   0   8  679.03   52.09
   6   0   8  723.43   52.59
  -6   0  -8  668.63   53.09
   6   0   8  687.73   52.89
  -6   0  -8  735.23   52.29
   8   0   8 2377.16  193.98
   8   0   8 2753.82  193.88
  -8   0  -8 2596.34  193.88
   8   0   8 2711.53  193.18
 -10   0  -8  547.55   36.50
 -10   0  -8  500.65   35.70
  10   0   8  419.66   35.90
  10   0   8  418.76   37.20
  12   0   8   49.10   10.60
 -12   0  -8   46.20    9.60
 -14   0  -8  419.96   30.30
  14   0   8  346.37   31.50
 -16   0  -8  442.06   35.80
  16   0   8  466.65   36.20
 -18   0  -8   69.89    9.40
  18   0   8   88.49    8.80
  18   0   8   96.19   14.30
  20   0   8  120.09   11.00
  20   0   8  110.89   14.70
 -20   0  -8  123.39   11.10
 -20   0  -8  113.39    9.70
  22   0   8  296.07   22.30
 -22   0  -8  286.07   21.40
 -22   0  -8  264.37   22.00
 -24   0  -8   84.39    7.80
  24   0   8   97.99    9.00
  26   0   8   20.90    5.60
  28   0   8   99.99    8.10
 -28   0  -8   75.59    8.80
 -35  -1   8   63.19    6.60
 -35  -1   8   77.69    6.60
 -35   1   8   61.59    6.80
 -35   1   8   71.99    6.40
 -33  -1   8  142.29   11.40
 -33  -1   8  131.09   11.30
 -33   1   8  143.19   11.30
 -33   1   8  136.79   11.70
 -33   1   8  132.59   11.60
 -31  -1   8  110.59   10.10
 -31  -1   8  130.19   10.40
 -31  -1   8  119.99   10.20
  31   1  -8   94.29   10.00
 -31   1   8  111.19   10.00
 -31   1   8  133.99   10.70
 -29  -1   8   55.29    7.00
 -29  -1   8   44.90    6.70
 -29  -1   8   48.00    5.90
 -29   1   8   44.70    6.00
 -29   1   8   45.30    6.30
 -27  -1   8  458.75   34.30
 -27  -1   8  444.26   32.50
 -27  -1   8  419.86   32.10
 -27  -1   8  420.16   32.20
 -27   1   8  398.86   32.00
 -27   1   8  429.36   33.90
 -27   1   8  404.56   33.20
 -27   1   8  421.46   32.10
 -25  -1   8  198.58   18.40
 -25  -1   8  178.58   17.00
 -25  -1   8  213.48   16.70
 -25  -1   8  166.28   18.40
 -25   1   8  217.18   18.70
  25   1  -8  212.58   18.10
 -25   1   8  210.78   16.70
 -25   1   8  219.18   17.70
 -23  -1   8  226.68   19.60
 -23   1   8  198.28   17.50
 -23   1   8  206.98   18.80
  21  -1  -8  443.76   33.70
 -21  -1   8  366.66   32.80
  21   1  -8  478.15   34.30
 -21   1   8  431.76   34.30
 -21   1   8  411.46   33.20
 -19  -1   8   54.09    8.10
 -19  -1   8   49.99    9.60
 -19   1   8   35.60    7.70
 -19   1   8   24.60   11.50
 -17  -1   8   80.59    9.60
 -17  -1   8   97.69   10.30
 -17   1   8   59.79   13.10
 -17   1   8   87.99   10.30
  17   1  -8   70.19   11.70
  15  -1  -8  554.54   42.30
 -15  -1   8  496.95   42.50
  15  -1  -8  597.94   42.80
 -15   1   8  550.44   43.20
  15   1  -8  572.04   43.40
  15   1  -8  564.04   43.20
 -15   1   8  571.94   43.30
  13  -1  -8 1822.82  132.09
 -13  -1   8 1794.22  132.09
  13  -1  -8 1720.73  131.89
 -13  -1   8 1800.82  132.09
 -13   1   8 1868.51  132.39
  13   1  -8 1576.74  131.99
 -13   1   8 1818.42  132.19
 -13   1   8 1723.53  132.19
  13   1  -8 1859.51  132.39
  11  -1  -8  125.69   12.40
  11  -1  -8  129.99   12.40
 -11  -1   8  146.29   12.50
 -11  -1   8  155.18   12.30
 -11   1   8  165.48   12.50
  11   1  -8  141.79   13.00
  11   1  -8  131.99   12.60
 -11   1   8  154.68   12.90
 -11   1   8  140.39   12.40
   9  -1  -8  848.92   69.09
   9  -1  -8  916.81   69.09
  -9  -1   8  946.41   69.09
  -9  -1   8  937.21   69.09
  -9  -1   8  929.91   71.39
  -9   1   8 1007.30   69.29
   9   1  -8  871.01   69.09
   9   1  -8  924.71   69.19
  -9   1   8  930.31   69.09
  -9   1   8  946.31   69.69
  -7  -1   8 1933.61  141.39
   7  -1  -8 1778.42  140.69
  -7  -1   8 1974.50  140.79
   7  -1  -8 1965.10  140.69
  -7  -1   8 1891.41  140.69
  -7   1   8 1661.33  140.89
   7   1  -8 1914.41  140.69
   7   1  -8 2045.60  140.89
  -7   1   8 1923.51  140.79
  -5  -1   8  117.59    9.60
  -5  -1   8   92.29   11.00
   5  -1  -8  104.69   10.50
   5  -1  -8  107.19    9.50
  -5  -1   8  122.09   10.00
   5   1  -8  110.29    9.70
  -5   1   8  114.49   11.30
  -5   1   8  116.89    9.50
  -3  -1   8   96.79   11.00
  -3  -1   8  104.19    8.80
  -3  -1   8   95.89    9.10
   3  -1  -8  108.89    9.00
  -3   1   8  105.99    9.00
   3   1  -8  113.49    9.30
  -3   1   8  105.59   10.60
   3   1  -8   98.19    9.20
  -1  -1   8 2039.20  149.59
  -1  -1   8 2099.89  150.38
   1  -1  -8 2022.50  150.38
  -1  -1   8 1999.50  149.88
  -1  -1   8 1816.72  149.59
   1  -1  -8 2202.08  149.69
   1   1  -8 1953.70  149.59
   1   1  -8 2124.99  149.69
  -1   1   8 1954.80  150.48
  -1   1   8 1988.10  149.59
  -1  -1  -8  923.01   66.49
  -1  -1  -8  775.22   66.79
   1  -1   8  882.61   67.49
   1  -1   8  956.10   66.59
   1  -1   8  985.90   67.09
   1  -1   8  881.11   66.39
   1  -1   8  775.12   67.29
  -1   1  -8  876.61   66.39
  -1   1  -8  881.21   66.39
   1   1   8  974.80   66.49
   3  -1   8  125.49   11.60
  -3  -1  -8  134.99   11.50
  -3  -1  -8  149.19   12.70
   3  -1   8  132.29   13.00
   3  -1   8  144.79   11.30
  -3   1  -8  134.69   11.80
   3   1   8  146.19   12.00
  -3   1  -8  127.49   11.50
   3   1   8  125.49   11.00
  -5  -1  -8 1685.83  117.79
   5  -1   8 1570.44  117.59
   5  -1   8 1392.86  118.19
   5  -1   8 1548.05  117.99
   5  -1   8 1661.03  117.59
  -5  -1  -8 1649.33  117.59
   5   1   8 1607.34  117.69
   5   1   8 1534.75  117.49
  -5   1  -8 1610.34  117.69
   7  -1   8  493.75   39.90
   7   1   8  503.65   40.10
  -7   1  -8  584.24   40.20
  -9  -1  -8  114.09   11.50
  -9  -1  -8  116.39   10.70
  -9   1  -8  108.29   11.90
   9   1   8  105.29   12.00
  11  -1   8   28.50    9.80
  11  -1   8   43.80    7.30
  11   1   8   43.30    9.70
  13  -1   8  380.56   33.30
 -13  -1  -8  436.96   33.00
 -13   1  -8  451.25   34.70
  13   1   8  410.06   35.30
  15  -1   8  206.08   18.00
 -15  -1  -8  147.69   25.70
  15   1   8  218.68   19.60
 -15   1  -8  174.28   18.60
  17  -1   8  207.18   19.80
 -17  -1  -8  223.98   16.10
 -17  -1  -8  194.28   17.10
  17  -1   8  183.38   17.40
 -17  -1  -8  221.58   17.70
 -17   1  -8  206.28   16.40
  17   1   8  204.28   21.20
  19  -1   8  382.36   28.10
 -19  -1  -8  354.66   27.60
 -19  -1  -8  338.97   28.60
 -19  -1  -8  385.56   27.60
 -19   1  -8  366.86   28.20
 -19   1  -8  325.27   29.60
 -19   1  -8  343.57   27.40
  19   1   8  411.56   30.30
  19   1   8  367.96   28.10
 -21  -1  -8   40.00    7.20
 -21  -1  -8   50.49    5.40
  21  -1   8   27.80    7.50
  21   1   8   29.80    7.00
 -21   1  -8   46.90    6.90
 -23  -1  -8   99.09    9.00
  23  -1   8  111.59   10.10
 -23  -1  -8   96.79   10.30
 -23   1  -8   81.19    9.30
 -23   1  -8   97.69    9.60
  23   1   8  111.39    9.00
 -25  -1  -8  149.49   12.40
  25  -1   8  151.98   12.70
 -25  -1  -8  157.98   13.20
  25   1   8  143.19   12.70
 -25   1  -8  146.99   12.30
  27  -1   8   79.29    8.90
 -27  -1  -8   96.99    9.40
 -27  -1  -8  108.09    8.40
 -27   1  -8  106.49    8.80
  27   1   8   81.59    9.50
 -34  -2   8   22.50    4.10
 -34  -2   8   22.40    4.30
 -34   2   8   23.40    4.60
 -32  -2   8   11.70    4.50
 -32  -2   8   25.80    7.10
 -32  -2   8   17.20    3.80
 -32   2   8   21.20    4.70
  30  -2  -8  217.08   19.60
 -30  -2   8  221.88   19.50
 -30  -2   8  268.67   19.00
 -30  -2   8  247.08   19.10
 -30   2   8  277.77   19.00
  28  -2  -8   37.90    7.40
 -28  -2   8   31.00    6.60
 -28  -2   8   33.30    5.50
 -26  -2   8   72.89   12.60
 -26  -2   8   62.19    9.40
  26   2  -8   49.20   11.90
 -26   2   8   81.29   10.10
 -24  -2   8  152.38   14.10
 -24  -2   8  148.99   17.80
 -24  -2   8  145.39   12.60
 -24  -2   8  139.69   13.40
 -24   2   8  155.38   16.80
 -24   2   8  146.79   14.50
 -22  -2   8   39.10    6.70
 -22  -2   8   55.09   11.90
  22  -2  -8   52.19   15.60
 -22  -2   8   34.90   13.30
 -22  -2   8   50.29   10.90
 -22  -2   8   30.90    8.80
 -22   2   8   47.10   12.90
 -22   2   8   44.40    9.80
 -20  -2   8   48.90   12.40
  20  -2  -8   35.80   13.30
  20   2  -8   36.60   12.20
 -20   2   8   51.89   11.80
 -18  -2   8  552.84   43.90
 -18  -2   8  558.84   43.00
  18  -2  -8  533.55   43.50
  18  -2  -8  614.64   44.50
 -18   2   8  550.84   44.20
 -18   2   8  549.15   43.60
  18   2  -8  582.74   44.00
 -16  -2   8  201.68   17.00
  16  -2  -8  207.28   18.00
 -16  -2   8  178.48   17.00
  16  -2  -8  203.88   17.40
 -16   2   8  165.58   17.50
  14  -2  -8    3.90    4.60
 -14  -2   8    3.90    4.40
 -14  -2   8    6.30    2.80
  14  -2  -8   18.90    7.90
 -14   2   8    1.70    4.30
  14   2  -8    2.10    3.50
 -14   2   8   10.10    4.10
  12  -2  -8  706.93   56.79
 -12  -2   8  777.32   56.99
 -12  -2   8  713.03   56.59
  12  -2  -8  787.92   56.89
 -12   2   8  743.03   59.89
  12   2  -8  743.03   57.19
 -12   2   8  815.32   57.29
 -12   2   8  739.23   56.99
  10  -2  -8  972.60   73.99
  10  -2  -8  855.51   73.99
 -10  -2   8 1007.20   74.19
 -10  -2   8 1060.59   74.19
 -10   2   8  907.31   74.69
 -10   2   8 1075.89   74.49
 -10   2   8  988.90   74.49
  10   2  -8 1051.29   74.19
  -8  -2   8  186.38   17.60
  -8  -2   8  202.08   18.00
   8  -2  -8  249.68   18.20
   8  -2  -8  235.08   17.50
  -8   2   8  209.18   18.10
  -8   2   8  213.08   21.90
   8   2  -8  236.78   17.70
  -6  -2   8  405.06   31.40
   6  -2  -8  399.26   31.70
   6  -2  -8  411.96   31.40
  -6  -2   8  412.96   31.60
  -6   2   8  426.06   31.70
   6   2  -8  419.56   31.50
  -4  -2   8  884.41   71.09
   4  -2  -8 1016.50   71.09
   4  -2  -8 1037.60   70.89
   4   2  -8  950.20   70.79
  -4   2   8  858.81   70.89
  -2  -2   8  395.96   31.00
   2  -2  -8  423.06   31.00
  -2  -2   8  384.76   31.10
  -2   2   8  426.46   31.00
   2   2  -8  406.56   30.90
   0  -2   8  178.38   16.50
   0  -2  -8  234.58   16.60
   0  -2   8  198.98   17.00
   0   2  -8  242.68   17.10
   0   2   8  174.78   16.40
   0   2  -8  214.38   16.70
   2  -2   8  974.90   74.69
  -2  -2  -8 1009.10   74.79
   2  -2   8 1074.79   74.89
  -2   2  -8  992.90   74.79
   2   2   8  949.80   74.59
   4  -2   8  776.92   58.49
  -4  -2  -8  779.02   58.49
   4  -2   8  807.72   58.59
  -4   2  -8  754.22   58.49
   6  -2   8   14.00    6.60
  -6  -2  -8    4.90    4.50
   6  -2   8   21.10   12.70
   6   2   8   12.00    7.10
   8  -2   8  216.08   18.60
   8  -2   8  209.28   21.50
  -8  -2  -8  216.88   17.60
  -8   2  -8  231.38   18.20
   8   2   8  192.88   18.20
 -10  -2  -8  622.34   47.90
  10  -2   8  638.44   49.40
  10   2   8  619.44   48.10
 -10   2  -8  626.24   48.00
  12  -2   8   31.90   15.40
 -12  -2  -8   36.80   10.30
  12  -2   8   26.70   10.10
 -12   2  -8   30.70   10.90
 -14  -2  -8   93.89    8.80
 -14  -2  -8   83.69   14.80
 -14  -2  -8  102.69   10.10
 -14  -2  -8   76.99   15.20
  14   2   8   69.19   17.90
 -14   2  -8   57.29   16.30
  16  -2   8  110.59   20.70
 -16  -2  -8  101.09   11.10
  16  -2   8  130.49   11.80
  16  -2   8  126.99   12.40
  16  -2   8  140.39   16.00
 -16  -2  -8  115.29   10.50
  16   2   8  131.19   18.00
 -16   2  -8  126.89   17.40
 -18  -2  -8   22.70    4.70
 -18  -2  -8   12.50    4.20
 -18  -2  -8   40.10   10.80
 -18  -2  -8   20.40    4.80
  20  -2   8   51.69    7.60
 -20  -2  -8   51.59    6.50
 -22  -2  -8  326.37   23.60
 -22  -2  -8  299.27   23.70
 -22  -2  -8  301.17   24.50
  22  -2   8  302.87   24.30
 -22   2  -8  319.17   23.80
  22   2   8  311.77   24.10
 -24  -2  -8   28.80    4.60
  24  -2   8   20.60    6.50
 -24  -2  -8   12.50    6.00
 -24   2  -8   23.20    5.40
  26  -2   8   23.70    5.40
 -26  -2  -8   25.90    4.20
  26   2   8   25.50    5.30
 -31  -3   8   14.90    5.10
  31  -3  -8    9.60    4.60
 -31  -3   8   16.60    4.40
 -31  -3   8   13.20    4.70
 -31   3   8   12.60    4.00
 -29  -3   8   38.80    5.60
 -29  -3   8   36.50    6.20
  29  -3  -8   26.00    6.60
 -29  -3   8   34.70    5.70
 -27  -3   8  251.37   18.40
  27  -3  -8  227.18   19.40
 -27  -3   8  227.98   19.20
 -27  -3   8  203.58   18.40
 -27  -3   8  260.47   18.20
 -27   3   8  238.78   18.30
  25  -3  -8   75.69    8.90
 -25  -3   8   89.89    8.40
 -25  -3   8   79.89    9.30
 -25  -3   8   82.89    7.30
  25  -3  -8   84.69   12.10
 -25  -3   8   88.99   11.00
 -25  -3   8   85.99    8.90
 -23  -3   8   23.50    6.10
  23  -3  -8   48.50    8.40
 -23  -3   8   34.10    7.50
 -23  -3   8   30.30    5.40
 -23  -3   8   33.50    7.70
 -21  -3   8  189.38   16.50
 -21  -3   8  168.88   17.80
 -21  -3   8  208.88   16.20
 -21  -3   8  198.08   16.20
  21  -3  -8  146.79   22.20
 -21  -3   8  159.48   21.00
  21  -3  -8  209.88   16.10
 -21  -3   8  183.98   16.10
 -21  -3   8  200.48   15.40
 -21   3   8  209.48   20.30
 -21   3   8  193.98   17.60
  21   3  -8  208.58   18.80
  19  -3  -8  115.09   16.30
  19  -3  -8  102.09   10.30
  19  -3  -8  108.39   14.50
 -19  -3   8  125.39   15.90
 -19  -3   8   90.99   11.30
 -19  -3   8  110.49   10.00
 -19  -3   8   76.09   14.70
 -19  -3   8   89.69   11.80
 -19  -3   8  109.59   10.70
  19   3  -8   97.19   13.60
 -19   3   8   65.69   15.10
 -19   3   8   83.29   12.50
 -17  -3   8   32.70   11.00
 -17  -3   8   34.10   15.00
 -17  -3   8   29.20    8.40
  15  -3  -8   75.39   12.50
  15  -3  -8  105.29   12.30
 -15   3   8   81.99   15.00
  15   3  -8   61.79   13.50
  13  -3  -8  316.17   25.10
  13  -3  -8  303.47   26.40
 -13  -3   8  315.37   24.90
 -13  -3   8  358.36   25.70
  13   3  -8  294.07   25.90
 -13   3   8  258.77   25.70
 -11  -3   8  124.39   15.40
 -11  -3   8  143.99   13.50
  11  -3  -8  126.19   15.60
  11  -3  -8  161.68   14.10
 -11   3   8  161.58   14.60
  11   3  -8  144.69   13.90
   9  -3  -8  208.28   19.50
  -9  -3   8  224.58   20.20
  -9  -3   8  234.08   19.30
   9  -3  -8  208.88   19.20
   9   3  -8  232.88   19.30
  -9   3   8  224.98   19.30
  -7  -3   8  342.27   28.10
  -7  -3   8  279.77   27.20
   7  -3  -8  337.27   27.30
   7  -3  -8  373.76   27.40
   7   3  -8  384.76   27.20
   5  -3  -8  159.48   14.00
  -5  -3   8  139.59   15.00
   5  -3  -8  172.48   14.50
  -5  -3   8  132.59   14.10
   5   3  -8  180.68   14.00
  -5   3   8  159.48   14.40
  -3  -3   8  143.49   14.00
  -3  -3   8  143.19   14.10
   3  -3  -8  152.98   13.40
   3  -3  -8  163.78   14.00
   3   3  -8  130.49   13.10
  -3   3   8  168.58   13.80
   1  -3  -8  256.67   19.60
  -1  -3   8  230.38   20.10
  -1  -3   8  266.67   20.40
  -1   3   8  241.68   20.10
  -1  -3  -8  194.68   18.10
   1  -3   8  226.08   18.60
   1  -3   8  209.88   18.30
  -1   3  -8  222.38   18.60
  -3  -3  -8  142.19   14.00
   3  -3   8  142.99   14.00
   3  -3   8  150.68   14.40
  -3   3  -8  180.88   14.80
   5  -3   8  320.27   27.30
  -5  -3  -8  326.57   27.40
   5  -3   8  351.96   27.50
  -5   3  -8  371.56   27.30
   5   3   8  340.37   27.10
   7  -3   8  179.28   15.70
   7  -3   8  177.28   15.70
  -7  -3  -8  144.89   16.80
  -7   3  -8  130.89   16.00
   9  -3   8    5.80    5.40
  -9  -3  -8   19.10    6.80
   9  -3   8    9.80    5.50
  -9  -3  -8    9.10    5.30
  -9   3  -8    4.40    5.00
   9   3   8   16.70   10.40
  11  -3   8  100.29   14.60
  11  -3   8  115.09   14.20
  11  -3   8  100.59   12.80
 -11  -3  -8  121.29   10.40
 -11  -3  -8  118.79    9.70
 -11  -3  -8   90.49   11.30
  11  -3   8   99.89   12.20
 -11  -3  -8  105.29    9.50
 -11  -3  -8   83.49   13.70
  11  -3   8   68.49   16.50
 -11   3  -8  124.59   14.30
  11   3   8  114.19   15.20
 -13  -3  -8  225.58   17.40
  13  -3   8  176.18   30.80
  13  -3   8  193.38   19.80
  13  -3   8  193.58   18.70
  13  -3   8  223.78   19.90
 -13  -3  -8  216.28   26.00
  13  -3   8  211.98   20.20
 -13  -3  -8  221.98   18.30
 -13  -3  -8  226.28   17.30
 -13  -3  -8  222.48   18.60
 -13   3  -8  257.57   21.80
 -13   3  -8  217.48   17.50
  13   3   8  224.98   21.20
  15  -3   8   19.10    9.90
 -15  -3  -8   30.80    6.20
 -15  -3  -8   29.40    5.70
  15  -3   8   34.20   13.60
 -17  -3  -8   84.99    8.40
  17  -3   8   92.59    9.50
  17  -3   8   76.29   13.00
  17  -3   8   86.49   11.10
 -17  -3  -8   89.79    9.10
 -17  -3  -8   89.09    8.50
  19  -3   8  201.98   18.40
  19  -3   8  242.28   19.00
 -19  -3  -8  244.18   18.40
 -19  -3  -8  254.87   18.20
 -19  -3  -8  242.78   18.20
  19  -3   8  229.58   18.40
  21  -3   8   26.80    6.30
 -21  -3  -8   20.90    4.40
 -21  -3  -8   24.60    5.90
  21   3   8   25.90    5.30
 -23  -3  -8    8.10    3.80
  23  -3   8   13.50    5.80
  23   3   8   10.80    4.10
 -23   3  -8   18.40    5.00
 -28  -4   8   36.60    3.80
  28  -4  -8   42.60    5.80
 -28  -4   8   32.10    4.50
 -28  -4   8   39.40    4.40
 -28  -4   8   34.90    5.00
 -26  -4   8   17.90    5.40
  26  -4  -8   23.70    5.50
 -26  -4   8   19.70    5.10
 -26  -4   8   23.40    5.20
 -26  -4   8   32.90    5.50
 -26  -4   8   23.60    4.80
 -24  -4   8  116.79   10.20
  24  -4  -8  103.39   10.40
 -24  -4   8   95.19    8.90
 -24  -4   8   95.59   10.40
 -24  -4   8   90.69    8.80
 -24  -4   8  106.49    9.00
 -22  -4   8  117.39   11.10
  22  -4  -8  128.49   11.60
 -22  -4   8  134.99   10.80
  22  -4  -8  114.09   12.50
 -22  -4   8  131.99   10.90
  20  -4  -8   15.80    7.80
 -20  -4   8   15.80    6.20
 -20  -4   8   21.40    7.30
 -20  -4   8    6.50    2.40
 -18  -4   8  112.19   10.60
  18  -4  -8  100.49   10.70
 -18  -4   8  120.19   10.00
 -18  -4   8   80.09    9.70
 -18  -4   8  122.99   11.40
  18  -4  -8   84.19   10.90
 -18  -4   8  107.79   10.70
 -18  -4   8   98.29    9.90
 -18  -4   8   87.99   10.00
 -16  -4   8  263.97   18.80
  16  -4  -8  221.78   19.30
 -16  -4   8  275.27   19.20
  16  -4  -8  251.47   19.90
 -16  -4   8  252.57   18.90
 -16  -4   8  230.78   19.80
 -16  -4   8  213.18   19.90
  16   4  -8  199.68   24.90
 -16   4   8  253.97   22.40
 -14  -4   8   12.80    4.80
 -14  -4   8   18.80    9.20
 -14  -4   8   12.30    6.00
 -14  -4   8   20.20    8.10
 -14  -4   8    2.10    1.30
  14  -4  -8   12.20    5.90
  14  -4  -8    2.50    1.10
 -14  -4   8    6.10    3.30
 -14  -4   8    3.40    1.20
 -14  -4   8    3.10    2.30
  14  -4  -8   -2.40    3.20
  14   4  -8   -4.60    8.70
 -14   4   8    1.80    5.90
 -12  -4   8  147.89   12.70
 -12  -4   8  161.48   13.40
 -12  -4   8  159.38   14.10
 -12  -4   8  173.58   13.40
 -12  -4   8  149.99   15.10
 -12  -4   8  159.88   12.40
  12  -4  -8  122.29   15.40
 -12  -4   8  144.99   14.00
  12  -4  -8  130.19   13.70
 -12  -4   8  133.79   13.70
 -12   4   8  135.19   16.10
  12   4  -8  135.29   19.40
 -10  -4   8  112.09   10.00
 -10  -4   8  113.49   11.20
 -10  -4   8  116.29   12.00
  10  -4  -8  126.99   12.50
 -10  -4   8  110.99   10.90
 -10  -4   8  127.99   12.10
 -10  -4   8  127.29   14.30
 -10  -4   8  134.19   11.40
 -10  -4   8  110.89   16.10
  10   4  -8  101.99   17.40
 -10   4   8  121.89   13.80
  -8  -4   8    3.20    1.40
   8  -4  -8   -3.10    8.20
  -8  -4   8    8.40    4.10
  -8  -4   8    3.60    1.00
   8  -4  -8    6.40    3.80
  -8  -4   8    1.40    1.00
  -8  -4   8    5.30    2.10
  -8  -4   8    9.10    7.70
  -8  -4   8   -1.70    2.80
   8  -4  -8   19.60    9.80
  -8   4   8   13.30    4.70
   8   4  -8   11.10    6.80
  -6  -4   8   12.10    5.20
  -6  -4   8   33.30    9.70
  -6  -4   8    7.40    8.10
   6  -4  -8   30.20   10.00
  -6  -4   8   17.00    8.80
   6  -4  -8   23.30    7.50
  -6  -4   8   16.80    5.70
   6  -4  -8   20.00    6.30
  -6   4   8   33.70    9.60
   4  -4  -8  194.18   15.20
  -4  -4   8  191.58   17.70
  -4  -4   8  191.88   16.20
  -4  -4   8  165.28   14.60
  -4  -4   8  155.98   16.30
  -4  -4   8  195.68   19.60
  -4  -4   8  178.78   15.50
   4  -4  -8  196.98   14.80
   4  -4  -8  207.98   17.60
  -4  -4   8  149.39   14.70
  -4  -4   8  150.08   15.50
  -4   4   8  184.38   18.60
   2  -4  -8   32.80   11.90
   2  -4  -8   19.80   11.00
  -2  -4   8   11.10    2.60
   2  -4  -8   23.20    6.80
  -2  -4   8   12.70    7.10
  -2  -4   8   17.30    8.50
   2  -4  -8   11.00    2.70
  -2  -4   8   26.60    7.20
  -2  -4   8   26.80    9.80
   0  -4   8    5.80    6.30
   0  -4   8    5.40    4.30
   0  -4  -8    1.20    1.30
   0  -4   8    3.30    1.30
   0  -4   8    3.50    1.40
   0  -4   8    2.30    1.10
   2  -4   8  124.89   11.30
   2  -4   8  135.69   12.10
  -2  -4  -8  124.89   13.90
   2  -4   8  148.29   11.60
   2  -4   8  123.99   14.80
  -2  -4  -8  122.39   13.40
   2  -4   8  116.09   11.90
   2  -4   8  134.39   12.20
   2  -4   8  119.09   13.80
  -2   4  -8   95.89   14.80
   4  -4   8  160.78   12.90
  -4  -4  -8  119.29   13.10
  -4  -4  -8  146.49   15.80
   4  -4   8  143.89   13.30
  -4  -4  -8  128.89   12.30
   4  -4   8  136.99   12.50
   4  -4   8  170.08   12.40
   4  -4   8  157.58   17.00
  -4  -4  -8  125.19   13.30
   4  -4   8  155.38   15.20
   4  -4   8  160.88   13.20
   4   4   8  160.68   14.00
  -4   4  -8  131.19   14.60
  -6  -4  -8    3.90    1.90
   6  -4   8    6.40    4.70
   6  -4   8   12.00    5.60
   6  -4   8   16.70    8.60
   6  -4   8    7.20    2.70
  -6  -4  -8    2.30    2.20
  -6  -4  -8   11.20    6.10
   6  -4   8   11.30    8.20
   6   4   8   21.80   11.70
  -6   4  -8    8.30    5.40
  -8  -4  -8  337.87   27.10
   8  -4   8  364.36   26.90
   8  -4   8  363.36   29.00
  -8  -4  -8  304.37   26.90
  -8  -4  -8  310.67   33.20
   8  -4   8  357.76   26.60
  -8  -4  -8  339.87   27.70
  -8  -4  -8  347.57   26.60
   8  -4   8  374.76   27.50
   8  -4   8  351.06   26.80
   8   4   8  390.86   28.40
  -8   4  -8  310.67   29.00
  10  -4   8  125.19   12.20
  10  -4   8  111.19   12.90
 -10  -4  -8  126.79   11.10
  10  -4   8  118.59   12.10
 -10  -4  -8  132.59   12.10
 -10  -4  -8  122.89   11.80
 -12  -4  -8   22.10    6.70
 -12  -4  -8   19.50    6.10
  12  -4   8   22.80   11.20
 -12  -4  -8   14.60    6.20
  14  -4   8  141.39   14.90
 -14  -4  -8  123.79   11.10
 -14  -4  -8  131.69   11.30
  14  -4   8  138.59   13.70
 -14  -4  -8  131.49   11.20
  14  -4   8  122.89   15.10
 -16  -4  -8  124.99   10.10
  16  -4   8  122.19   12.00
 -16  -4  -8  118.89    9.70
 -16  -4  -8  128.89   10.30
  16  -4   8  101.29   13.70
  16  -4   8  104.19   11.50
 -18  -4  -8   23.30    4.20
  18  -4   8   20.30    4.70
 -18  -4  -8   27.40    4.60
  18  -4   8   22.00    5.80
 -18  -4  -8   26.50    4.10
 -20  -4  -8   51.19    5.10
 -20  -4  -8   49.40    4.90
 -20  -4  -8   42.00    4.90
  23  -5  -8    0.60    0.80
 -23  -5   8    1.90    1.10
 -23  -5   8    5.50    2.80
  21  -5  -8  130.79   11.00
 -21  -5   8   99.69   10.50
 -21  -5   8  114.29    9.80
 -21  -5   8   95.19   10.30
 -21  -5   8  108.29    9.70
 -21  -5   8  118.59    9.70
 -19  -5   8   87.49    8.70
 -19  -5   8   81.49    9.20
 -19  -5   8   69.59    9.40
 -19  -5   8   85.49    8.50
 -17  -5   8   12.30    6.10
 -17  -5   8   28.80    7.70
  17  -5  -8   24.10    7.70
 -15  -5   8   81.99   11.30
  15  -5  -8  119.29   10.30
 -15  -5   8   95.09   11.90
 -15  -5   8  123.49   10.10
 -15  -5   8  112.09    9.90
 -13  -5   8   61.59    7.30
  13  -5  -8   46.10    8.00
 -13  -5   8   84.29    9.50
 -13  -5   8   68.39    9.60
 -13  -5   8   59.59    9.30
 -13  -5   8   63.49    7.40
 -13  -5   8   64.29    7.50
  11  -5  -8   10.60    5.30
 -11  -5   8   16.70    8.20
 -11  -5   8   10.10    5.60
   9  -5  -8  108.89   11.10
  -9  -5   8  123.49   11.00
  -9  -5   8  126.09   10.50
  -9  -5   8  116.99   10.40
  -9  -5   8  111.99   11.80
  -9  -5   8  133.09   11.60
  -9  -5   8  109.49   12.70
  -7  -5   8  110.09    9.50
   7  -5  -8  100.49   10.50
  -7  -5   8   93.59    9.80
  -7  -5   8   85.59   10.50
  -7  -5   8  112.59   10.30
  -7  -5   8  108.79    9.40
  -7  -5   8  111.09   11.90
  -5  -5   8   54.29    8.70
  -5  -5   8   51.19    7.70
  -5  -5   8   41.70    5.70
   5  -5  -8   44.80    6.10
  -5  -5   8   35.50    5.90
  -5  -5   8   39.40    7.80
   3  -5  -8   25.80   13.20
  -3  -5   8   43.00    7.20
  -3  -5   8   35.90    8.00
   3  -5  -8   47.30    6.80
  -3  -5   8   47.10    6.20
  -3  -5   8   43.80    7.20
  -3  -5   8   42.50    8.20
   1  -5  -8   96.79   10.10
  -1  -5   8  100.79    9.80
  -1  -5   8   99.29    9.00
  -1  -5   8   98.19   10.80
   1  -5  -8  103.79   14.50
  -1  -5   8  112.69    9.60
  -1  -5  -8  114.09   13.60
   1  -5   8  107.89   10.00
   1  -5   8  107.89   11.30
   1  -5   8  108.69   11.30
  -1  -5  -8  136.39   13.40
   1  -5   8  127.09   10.40
  -1  -5  -8  124.29   11.00
   1  -5   8  103.89   10.90
  -3  -5  -8   21.10    6.60
   3  -5   8   22.40    7.60
   3  -5   8   10.10    5.10
   3  -5   8   12.10    6.30
  -3  -5  -8   21.50    6.90
   5  -5   8   77.49    9.70
   5  -5   8   76.59    8.20
   5  -5   8   78.69    9.80
   5  -5   8   75.19    9.20
  -5  -5  -8   79.79    9.00
  -7  -5  -8  168.68   13.10
  -7  -5  -8  156.98   13.30
  -7  -5  -8  151.48   12.40
   7  -5   8  144.09   13.50
   7  -5   8  144.79   15.20
   9  -5   8   17.10    7.40
   9  -5   8   18.80   10.40
   9  -5   8   28.00    9.40
  -9  -5  -8   14.30    6.90
  -9  -5  -8   14.10    5.80
  -9  -5  -8   17.80    4.50
 -11  -5  -8   53.89    6.90
  11  -5   8   44.90   12.00
 -11  -5  -8   56.49    6.20
 -11  -5  -8   56.49    5.40
 -13  -5  -8  132.49   10.20
  13  -5   8  112.99   12.30
  13  -5   8  121.69   12.70
 -13  -5  -8  135.69   10.60
 -13  -5  -8  129.19   10.00
  13  -5   8  115.79   12.80
 -12  -6   8    9.50    5.10
 -10  -6   8   41.90    5.50
 -10  -6   8   36.90    5.70
 -10  -6   8   35.90    5.60
 -10  -6   8   40.60    5.90
  -8  -6   8   21.80    5.50
  -8  -6   8   25.50    4.60
  -8  -6   8   24.40    4.90
  -6  -6   8   67.09    6.50
  -6  -6   8   35.90   12.80
  -6  -6   8   50.59    6.60
  -6  -6   8   54.99    6.70
   6  -6  -8   62.89    6.10
  -6  -6   8   58.19    6.10
   4  -6  -8   82.89    7.10
  -4  -6   8   63.49    7.30
  -4  -6   8   74.99    7.40
  -4  -6   8   69.09    7.30
  -4  -6   8   57.79   13.10
  -2  -6   8   56.69    6.00
  -2  -6   8   54.69    6.60
  -2  -6   8   51.49   12.10
  -2  -6   8   56.29    6.10
   0  -6   8   23.80    5.60
   0  -6   8   31.70    5.60
   0  -6   8   23.90    4.40
   2  -6   8   42.00   11.30
   2  -6   8   31.60    5.80
   2  -6   8   36.60    5.20
   2  -6   8   37.50    5.30
   4  -6   8   13.30    6.70
 -36   0   9    0.40    0.70
 -34   0   9   -0.90    1.30
 -34   0   9    0.30    0.80
 -34   0   9    0.80    0.80
 -32   0   9    9.70    4.50
 -26   0   9    4.50    3.90
  26   0  -9   -2.70    1.90
 -26   0   9   -4.60    3.70
 -26   0   9   -0.60    1.90
 -26   0   9   -0.90    1.40
 -26   0   9   15.40    6.70
  26   0  -9   -2.40    6.40
 -24   0   9    7.50    2.80
  24   0  -9   -3.80    5.80
  22   0  -9   -8.20    5.40
 -22   0   9    4.20    4.80
 -22   0   9   -2.00    3.30
 -20   0   9    2.30    3.60
  20   0  -9   -1.10    5.70
 -20   0   9    2.60    4.60
  18   0  -9   -6.10    5.30
 -18   0   9   -5.40    3.80
 -18   0   9   -1.20    3.10
  16   0  -9    3.30    4.90
 -16   0   9    2.40    3.10
 -16   0   9    1.20    3.10
 -14   0   9    0.20    2.70
 -14   0   9   -1.30    2.60
  14   0  -9   -0.20    3.40
 -12   0   9   -0.20    2.10
 -12   0   9    1.90    2.50
  12   0  -9    1.40    3.10
 -10   0   9   -1.90    1.90
  10   0  -9   -0.50    3.10
 -10   0   9   -2.40    2.20
   8   0  -9   -0.90    2.30
  -8   0   9   -0.70    2.20
  -8   0   9    0.40    1.90
  -6   0   9   -1.00    2.10
   6   0  -9   -3.40    3.20
   6   0  -9   -1.80    2.10
  -6   0   9   -1.10    2.00
  -4   0   9   -2.60    2.10
  -4   0   9   -2.80    1.90
   4   0  -9   -1.00    2.30
   4   0  -9   -2.50    3.50
  -2   0   9    1.00    2.20
  -2   0   9    3.30    2.90
   2   0  -9    1.00    3.20
   2   0  -9    0.90    2.30
   0   0  -9   -0.70    2.40
   0   0  -9   -1.30    3.30
   0   0   9    0.90    3.00
   0   0   9   -2.00    2.30
   2   0   9    0.10    2.60
  -2   0  -9   -0.20    2.20
  -2   0  -9    0.50    3.50
   2   0   9   -2.00    2.20
   2   0   9    0.60    3.00
   4   0   9   -0.60    2.00
   4   0   9   22.60    9.10
   4   0   9   -1.90    3.50
  -4   0  -9    2.70    2.80
  -4   0  -9    4.90    4.70
   6   0   9    7.00    4.50
   6   0   9   -0.90    4.00
  -6   0  -9   -4.30    2.60
  -6   0  -9    3.00    5.50
   6   0   9   -2.30    2.30
   8   0   9    9.40    5.00
  -8   0  -9   -2.40    4.70
   8   0   9    4.50    6.20
 -10   0  -9   -3.10    5.00
  10   0   9    4.40    4.90
 -12   0  -9    1.20    4.70
  12   0   9   -3.80    6.00
  14   0   9   -1.40    5.80
 -14   0  -9    0.00    5.00
 -16   0  -9   15.20    7.10
  16   0   9   11.90    5.70
  16   0   9    4.30    6.80
  18   0   9   -0.90    1.30
 -18   0  -9    1.30    1.30
  18   0   9   -1.60    6.40
 -18   0  -9   -0.80    1.00
 -20   0  -9    1.10    0.90
 -20   0  -9    0.90    1.30
 -22   0  -9    1.40    1.00
  24   0   9    2.00    1.00
 -24   0  -9   -0.50    0.90
 -26   0  -9    0.70    0.80
 -35  -1   9    0.40    0.70
 -35  -1   9    1.50    0.70
 -35   1   9   -0.10    0.70
 -35   1   9    6.80    3.60
 -33  -1   9    9.10    4.40
 -31   1   9   11.90    4.50
 -29  -1   9   13.30    4.80
 -27  -1   9   17.10    5.40
 -27  -1   9   18.70    5.30
 -27   1   9   14.00    5.90
 -25  -1   9   19.30    7.40
 -25  -1   9    6.40    4.90
 -25  -1   9    5.00    2.10
 -25   1   9    5.30    1.40
  25   1  -9    9.80    5.70
 -25   1   9   14.40    5.30
 -25   1   9   19.00    8.70
 -23  -1   9   47.90   17.40
 -23  -1   9    1.10    4.70
  23  -1  -9    0.60    5.70
 -23  -1   9   18.50    7.90
  23   1  -9    2.80    5.10
 -23   1   9   22.00    7.90
 -23   1   9   -3.80    5.30
 -21  -1   9   21.90    8.00
  21  -1  -9   -2.50    7.00
  21  -1  -9    9.40    5.30
 -21  -1   9    3.50    4.80
  21   1  -9    5.30    4.80
 -21   1   9    5.80    3.90
 -21   1   9    0.30    4.80
 -19  -1   9   37.60   10.30
  19  -1  -9   20.20   11.00
 -19  -1   9   37.30    8.80
  19  -1  -9   54.09   10.80
 -19   1   9   43.10   12.30
  19   1  -9   39.50   10.50
 -19   1   9   30.60    8.50
 -17  -1   9   58.09    7.80
  17  -1  -9   39.20    9.20
  17  -1  -9   56.89   10.70
 -17   1   9   53.29    8.80
  17   1  -9   37.00   10.00
  15  -1  -9    0.30    3.00
 -15  -1   9   -1.10    2.80
  15  -1  -9    1.30    4.40
 -15  -1   9    0.00    3.10
 -15   1   9    1.50    3.40
  15   1  -9    3.20    4.10
 -15   1   9   -4.70    3.80
 -13  -1   9   69.39    8.60
  13  -1  -9   56.09    8.10
  13  -1  -9   69.09    8.60
 -13  -1   9   63.19    8.60
  13   1  -9   61.29   12.90
 -13   1   9   68.49    8.90
  13   1  -9   79.19    8.50
 -11  -1   9   15.40    5.90
  11  -1  -9   16.80    5.50
 -11  -1   9    7.10    3.00
  11  -1  -9    5.90    3.50
  11   1  -9    5.90    3.10
  11   1  -9    5.70    3.30
 -11   1   9    3.10    2.10
 -11   1   9   13.80    6.10
   9  -1  -9   11.20    5.30
  -9  -1   9    8.50    4.70
   9   1  -9    8.70    3.30
   9   1  -9   14.00    6.20
   7  -1  -9    9.90    4.40
  -7  -1   9   11.40    5.00
  -7  -1   9   17.60    5.50
   7   1  -9   11.70    4.90
   7   1  -9    5.30    2.10
  -7   1   9    6.60    2.70
  -5  -1   9   32.10    5.60
  -5  -1   9   39.50    5.40
   5  -1  -9   38.20    5.60
   5   1  -9   38.60    6.00
  -5   1   9   43.30    5.70
   5   1  -9   33.50    6.30
   3  -1  -9    0.90    2.40
  -3  -1   9   -0.70    2.30
  -3  -1   9    1.90    2.20
   3   1  -9    0.80    2.70
  -3   1   9    2.00    2.20
   3   1  -9   -2.20    2.40
  -1  -1   9   27.40    8.10
   1  -1  -9   29.30    5.00
  -1  -1   9   30.80   13.10
  -1  -1   9   24.80    4.80
  -1   1   9   24.60    5.00
   1   1  -9   22.60    5.70
   1   1  -9   21.00    5.20
  -1  -1  -9   16.80    8.00
   1  -1   9   21.30    5.00
   1  -1   9   17.00    8.30
   1  -1   9   22.20   10.30
   1  -1   9   26.60    7.10
  -1   1  -9   26.70    6.20
   1   1   9    9.30    5.00
  -1   1  -9   14.00    4.30
   1   1   9   20.30    4.20
   3  -1   9    8.10    2.90
  -3  -1  -9   13.90    5.10
   3  -1   9    6.10    4.80
   3  -1   9    3.10    3.20
  -3  -1  -9    7.30    4.00
   3   1   9    6.80    3.50
  -3   1  -9    1.50    2.70
  -3   1  -9    2.30    3.40
   5  -1   9   31.60   10.00
   5  -1   9   41.40    6.40
  -5  -1  -9   47.80    8.70
  -5  -1  -9   51.59    6.90
  -5   1  -9   53.49    7.90
   5   1   9   45.30    8.70
  -5   1  -9   39.80    7.60
   7  -1   9   23.20    9.60
   7  -1   9   23.20    6.60
  -7  -1  -9   23.00    8.60
  -7  -1  -9   30.20    6.50
   7   1   9   16.30    4.60
  -7   1  -9   24.00    9.10
   9  -1   9   26.90   10.50
   9  -1   9   20.30    7.10
  -9  -1  -9   27.90    6.70
   9   1   9   40.50    9.50
  -9   1  -9   48.40   11.10
 -11  -1  -9   21.30    7.30
  11  -1   9   14.80    6.20
 -11   1  -9   18.50    7.80
  11   1   9   23.90   12.50
  13  -1   9   27.80   10.70
 -13  -1  -9   27.80   12.00
  13  -1   9   34.50   12.20
  13   1   9   39.60   13.10
 -13   1  -9   24.60   12.10
  15  -1   9   48.20   11.80
 -15  -1  -9   23.80   10.40
 -15  -1  -9   41.70    5.50
  15   1   9   48.70   13.30
 -15   1  -9   42.00   11.60
 -17  -1  -9   23.60    9.70
 -17  -1  -9   16.10    5.40
  17  -1   9   19.30   11.50
 -17  -1  -9    9.80    5.30
  17   1   9   24.30   10.70
 -17   1  -9   11.00    5.40
 -19  -1  -9   -2.40    1.50
 -19  -1  -9   -0.40    1.00
  19  -1   9    0.30    1.20
 -19   1  -9    1.80    1.10
  19   1   9   -1.00    1.10
 -19   1  -9    0.60    1.10
 -21  -1  -9    1.40    1.10
  21  -1   9    1.90    1.40
 -21  -1  -9    7.90    3.60
  21   1   9    3.80    1.40
 -21   1  -9   12.90    5.80
  23  -1   9   19.60    7.10
 -23   1  -9   20.70    6.20
 -25  -1  -9   22.70    6.20
  25   1   9    9.00    5.50
 -34  -2   9    6.10    2.90
 -34  -2   9   15.70    3.90
 -34   2   9    8.50    4.00
 -32  -2   9   13.90    4.60
 -32  -2   9   18.10    4.40
  32   2  -9    9.50    4.50
 -32   2   9   19.50    4.40
 -32   2   9   19.50    5.20
 -28  -2   9    3.50    1.00
 -28  -2   9    4.90    1.70
  28  -2  -9    5.30    1.10
 -28  -2   9    3.50    1.20
 -28   2   9   12.60    5.50
 -26  -2   9   -1.00    1.20
 -26  -2   9    0.60    1.10
 -26  -2   9   -1.40    1.10
 -26  -2   9   -3.10    2.10
 -26   2   9   -0.40    1.10
 -24  -2   9   -0.30    1.30
  24  -2  -9   -0.30    8.00
 -24  -2   9    8.70    6.00
 -24  -2   9    1.20    1.30
 -24  -2   9   -0.40    1.40
 -24  -2   9    2.90    2.90
 -24   2   9    8.10    5.00
 -24   2   9    1.80    1.20
  24   2  -9    5.10    5.10
 -24   2   9    8.10    5.00
 -22  -2   9   52.19    8.80
 -22  -2   9   51.99   10.20
 -22  -2   9   57.39   10.00
 -22  -2   9   63.19    8.70
 -22  -2   9   36.50   13.70
 -22   2   9   50.39    9.40
 -22   2   9   47.90   14.30
  22   2  -9   59.19   12.20
 -20  -2   9    0.10    5.30
  20  -2  -9    0.10    4.70
  20  -2  -9    5.90    5.90
 -20   2   9    6.00    5.00
  20   2  -9    6.90    6.40
 -20   2   9   -5.60    5.80
 -18  -2   9   77.09   11.40
  18  -2  -9   95.99   12.70
  18  -2  -9   85.89   12.30
 -18  -2   9   67.69   11.10
 -18   2   9   64.59   11.90
  18   2  -9   66.79   12.20
 -16  -2   9   18.10    9.10
  16  -2  -9    5.40    5.60
 -16  -2   9   -1.10    3.20
  16  -2  -9   -1.10    3.80
 -16   2   9   -0.70    4.90
  16   2  -9   -4.40    4.70
 -14  -2   9    0.10    2.50
  14  -2  -9    1.30    3.20
  14  -2  -9   -4.70    5.00
 -14  -2   9   -2.40    4.80
  14   2  -9    0.10    4.30
 -14   2   9    0.30    4.70
 -14   2   9   -5.30    4.10
  12  -2  -9   72.99    9.70
  12  -2  -9   70.39    8.70
  12   2  -9   66.49    9.50
 -12   2   9   83.59   10.40
  10  -2  -9    3.90    3.50
  10  -2  -9   17.90    6.70
 -10  -2   9   17.80    7.10
 -10  -2   9   18.00    7.20
 -10   2   9    8.10    3.30
  10   2  -9    4.40    3.50
   8  -2  -9   40.80    6.60
   8  -2  -9   30.30    6.10
  -8  -2   9   36.50    6.30
  -8  -2   9   39.00    6.80
   8   2  -9   26.80    6.10
  -8   2   9   38.20    7.70
  -6  -2   9   17.50    5.60
  -6  -2   9   22.40    6.80
   6  -2  -9   12.60    5.70
   6   2  -9   15.30    5.40
  -6   2   9   28.50    6.10
   4  -2  -9   20.00    5.90
  -4  -2   9   16.90    6.60
  -4  -2   9   17.50    5.20
  -4   2   9   25.20    5.90
  -2  -2   9   70.79    8.00
  -2  -2   9   73.49    9.50
   2  -2  -9   65.39    8.00
  -2   2   9   85.29    8.30
   2   2  -9   85.59    8.60
   2   2  -9   80.09    9.20
   0  -2   9   52.09    7.70
   0  -2  -9   48.30    6.50
   0  -2   9   50.49    6.40
   0   2   9   39.00    6.10
   2  -2   9   -4.10    3.00
   2  -2   9    0.40    2.90
  -2  -2  -9   -1.50    2.80
   2   2   9   -3.10    3.10
  -2   2  -9    1.50    3.00
  -4  -2  -9   32.20    6.60
   4  -2   9   35.70    8.00
   4   2   9   17.50    9.00
  -4   2  -9   29.70    7.40
   6  -2   9   -2.80    3.60
  -6  -2  -9    4.80    4.70
   6  -2   9    6.00    7.80
   6   2   9    1.50    4.00
  -6   2  -9   19.50    7.90
   8  -2   9    5.60    4.20
   8  -2   9    2.90    4.40
  -8  -2  -9   -1.60    4.50
  -8   2  -9    4.10    4.80
   8   2   9    5.30    4.80
  10  -2   9   33.00    9.20
  10  -2   9   50.49   16.40
 -10  -2  -9   29.80   11.20
  10   2   9   53.79   12.00
 -10   2  -9   41.50   12.20
  12  -2   9   44.80   14.20
 -12  -2  -9   40.30    5.60
  12  -2   9   51.99   14.60
 -12  -2  -9   40.90    8.60
 -12  -2  -9   66.49   12.10
 -12  -2  -9   50.39    7.50
 -12   2  -9   58.89   15.20
 -12   2  -9   37.20    8.30
 -14  -2  -9   26.70    5.40
 -14  -2  -9   17.20    7.00
  14  -2   9   35.80   12.90
 -14  -2  -9   18.70   11.90
 -14   2  -9   15.10    6.60
  14   2   9    8.10    9.20
 -14   2  -9    9.40    9.10
 -16   2  -9   44.30   13.30
  18  -2   9   27.50    6.90
 -18  -2  -9   14.50    4.80
 -18  -2  -9   19.70    5.20
 -20   2  -9   18.80    7.30
  20   2   9   15.40    5.60
 -22  -2  -9    4.80    1.90
 -22  -2  -9    1.60    1.50
  22  -2   9    0.20    1.10
  22   2   9    2.80    1.40
 -22   2  -9    0.60    0.90
  24  -2   9    1.00    1.00
 -24  -2  -9    1.10    1.20
 -24   2  -9    1.30    0.80
  24   2   9    1.60    1.10
 -31  -3   9    7.70    3.40
  29  -3  -9   14.60    4.60
 -29   3   9    8.00    4.50
 -27  -3   9   15.80    4.50
  27  -3  -9   24.10    6.30
 -27   3   9   12.10    4.50
  25  -3  -9   32.00    7.00
 -25   3   9   22.50    5.20
 -23  -3   9   18.00    4.60
  23  -3  -9   29.40    7.60
 -23  -3   9   20.60    5.80
 -23  -3   9   37.40    9.10
 -23   3   9   23.60    5.10
 -21  -3   9   27.40    8.10
 -21  -3   9   36.90    6.70
  21  -3  -9   24.80    7.30
 -21  -3   9   21.30    7.80
 -21   3   9   25.20   10.20
  21   3  -9   45.10   12.50
 -19  -3   9   28.60    7.70
  19  -3  -9   11.70    3.10
  19  -3  -9    8.90    6.10
 -19  -3   9   11.30    5.70
 -19  -3   9   27.70   11.10
  19   3  -9    4.70    7.20
  17  -3  -9   31.10   11.10
  17  -3  -9   32.50    8.10
 -17  -3   9   25.30    7.40
 -17  -3   9   36.50    7.60
  17   3  -9   22.30   13.00
  15  -3  -9   53.59   12.70
 -15  -3   9   51.29    8.20
 -15  -3   9   58.09   10.10
 -15  -3   9   53.79    9.80
 -15  -3   9   45.60   14.30
 -15  -3   9   51.59   11.20
  15  -3  -9   51.69   10.40
  15  -3  -9   64.79   10.00
 -15  -3   9   56.49   10.00
 -15  -3   9   41.40   10.00
  15   3  -9   48.40   13.10
 -15   3   9   31.80   11.00
  13  -3  -9   -6.20    6.00
 -13  -3   9    9.20    6.20
 -13  -3   9    3.50    3.70
  13  -3  -9    0.50    4.20
 -13   3   9   21.20   10.00
  13   3  -9    3.30    5.50
 -11  -3   9    4.70    4.20
  11  -3  -9    0.80    5.60
  11  -3  -9   14.40    7.50
 -11  -3   9   -2.10    5.80
 -11   3   9    4.40    4.80
  11   3  -9    6.70    5.10
   9  -3  -9   13.70    7.30
  -9  -3   9    4.30    3.40
   9  -3  -9    7.90    5.60
  -9  -3   9    8.30    6.30
  -9   3   9    3.30    4.40
   9   3  -9    3.20    4.30
   7  -3  -9   16.70    7.80
  -7  -3   9   11.90    5.70
  -7  -3   9   15.30    7.60
   7   3  -9   13.40    6.70
  -7   3   9   16.50    8.00
  -5  -3   9  126.29   13.10
   5  -3  -9  128.99   12.10
   5  -3  -9  102.89   11.60
  -5  -3   9  112.99   12.70
   5   3  -9  111.09   11.80
  -5   3   9  113.39   11.70
   3  -3  -9   58.39    9.20
  -3  -3   9   80.49   10.20
  -3  -3   9   75.99   10.40
   3   3  -9   65.89   12.10
  -3   3   9   80.49    9.40
  -1  -3   9    6.10    4.30
   1  -3  -9    2.40    3.10
  -1  -3   9    1.00    3.80
   1   3  -9   15.90    9.20
  -1   3   9   -4.80    4.70
   1  -3   9    3.80    3.60
  -1  -3  -9    4.60    4.10
   1  -3   9    8.10    5.10
  -1   3  -9    9.90    4.80
  -3  -3  -9   41.40    9.00
   3  -3   9   62.29    9.30
   3  -3   9   58.49    9.80
  -3   3  -9   66.19    9.50
   5  -3   9    3.90    4.50
  -5  -3  -9    3.00    4.90
   5  -3   9   -4.00    4.70
   5   3   9    5.60    4.70
  -5   3  -9   -2.70    4.80
   7  -3   9   -0.20    5.30
   7  -3   9    0.70    1.90
   7  -3   9    2.40    1.40
  -7  -3  -9    2.00    1.90
  -7  -3  -9    0.10    1.30
   7  -3   9    0.40    2.40
  -7  -3  -9    3.20    6.20
  -7  -3  -9   -1.00    2.00
   7  -3   9    1.80    5.30
  -7   3  -9   -0.10    4.40
   7   3   9    7.70    5.20
  -9  -3  -9    6.50    1.70
   9  -3   9    3.10    1.70
  -9  -3  -9    4.70    1.30
   9  -3   9    8.80    6.40
   9  -3   9    4.60    5.80
  -9  -3  -9   12.40    6.20
  -9   3  -9   11.60    6.00
   9   3   9   27.20   11.30
 -11  -3  -9    4.70    1.60
 -11  -3  -9    5.20    6.80
 -11  -3  -9   12.90    6.80
 -11  -3  -9   15.20    6.20
 -11  -3  -9    2.80    1.40
  11  -3   9    4.70    2.00
  11  -3   9    7.80    8.20
 -11   3  -9   -2.20    7.30
 -11   3  -9    1.40    1.40
  11   3   9   32.50   14.30
  13  -3   9   26.50   11.70
 -13  -3  -9   14.80    5.60
  13  -3   9    2.30    3.10
 -13  -3  -9    2.70    3.10
  15  -3   9    4.60    1.50
 -15  -3  -9    0.70    1.60
  15  -3   9   -6.30    4.50
  15  -3   9    1.30    1.70
 -15  -3  -9    1.90    1.40
 -15  -3  -9   -2.80    2.40
 -17  -3  -9   17.60    5.60
 -17  -3  -9   22.10    6.30
  17  -3   9   22.30    8.20
 -19  -3  -9   14.80    4.10
 -19  -3  -9   20.20    4.40
  19  -3   9   23.00    6.30
 -19  -3  -9   11.00    4.40
  19   3   9   12.20    6.40
 -21  -3  -9   16.40    4.30
  21   3   9   20.10    5.50
 -21   3  -9   18.60    5.20
 -23  -3  -9    0.00    0.80
 -23   3  -9    0.20    0.60
  28  -4  -9   20.00    3.80
 -26  -4   9   17.50    4.80
 -26  -4   9   14.30    4.90
 -26  -4   9   12.90    4.00
 -26  -4   9   23.90    4.50
  26  -4  -9   18.90    6.10
 -26  -4   9   13.50    4.00
 -24  -4   9   -0.50    1.00
 -24  -4   9    1.60    1.10
 -24  -4   9    1.30    0.90
  24  -4  -9    0.50    1.30
 -24  -4   9    7.90    4.30
 -24  -4   9    1.60    1.50
 -22  -4   9   13.10    4.20
 -22  -4   9   22.10    6.30
 -20  -4   9   39.30    9.60
  20  -4  -9   36.80   10.10
 -20  -4   9   32.10    6.50
 -20  -4   9   22.30    7.20
 -20  -4   9   40.20    7.70
 -18  -4   9   34.00    6.80
 -18  -4   9   26.50    7.90
 -18  -4   9   10.60    6.30
 -18  -4   9   23.10    7.80
 -18  -4   9   18.60    5.80
 -16  -4   9   20.10    8.00
  16  -4  -9   39.90    8.80
 -16  -4   9   30.10    6.80
 -16  -4   9   32.10    6.20
  16  -4  -9   21.80    8.30
 -14  -4   9   58.49    8.90
 -14  -4   9   57.69    7.00
 -14  -4   9   75.59    9.70
 -14  -4   9   71.99    7.80
  14  -4  -9   59.69    8.90
 -14  -4   9   53.09    8.90
  14  -4  -9   62.39    9.50
 -12  -4   9   47.00    5.70
 -12  -4   9   34.80   11.70
  12  -4  -9   52.89   11.30
  12  -4  -9   47.30    6.80
 -12  -4   9   41.80    6.40
 -12  -4   9   55.59   10.80
 -12  -4   9   55.59    9.30
 -12  -4   9   40.90    8.60
  12   4  -9   50.89   15.50
 -10  -4   9    9.90    4.90
  10  -4  -9    3.70    4.20
 -10  -4   9    4.10    4.50
 -10  -4   9   18.90    7.50
  10  -4  -9   -7.90    8.90
  10  -4  -9   14.40    5.70
  10   4  -9    9.10    7.00
 -10   4   9    4.00    5.40
  -8  -4   9    1.10    2.00
   8  -4  -9   11.10    3.50
  -8  -4   9    3.60    2.00
  -8  -4   9    9.50    7.80
  -8  -4   9   -1.40    2.40
   8  -4  -9   27.40   15.70
  -8  -4   9    3.70    4.30
   8  -4  -9    5.70    4.50
  -8  -4   9    1.90    0.90
  -8   4   9   -0.10    5.20
   8   4  -9    0.00   10.90
   6  -4  -9    9.50    3.10
   6  -4  -9   12.20    6.90
  -6  -4   9   16.10    7.90
  -6  -4   9   17.40    6.80
  -6  -4   9    1.70    4.10
  -6  -4   9   14.70    8.00
   6  -4  -9    7.90    8.10
  -6   4   9    5.50    5.50
   4  -4  -9   12.00    6.00
  -4  -4   9   27.40    6.80
  -4  -4   9    4.70    7.50
  -4  -4   9   15.90    8.10
   4  -4  -9   22.40    5.70
  -4  -4   9   18.80    5.90
   2  -4  -9    6.50    6.00
  -2  -4   9    1.00    2.10
   2  -4  -9   -2.80    2.90
  -2  -4   9    2.70    4.10
  -2  -4   9   -4.50    6.30
  -2  -4   9   -0.50    1.10
   2  -4  -9    2.30    2.10
   2   4  -9    0.40    5.60
   0  -4   9    2.40    2.20
   0  -4   9    1.00    1.20
   0  -4   9    2.40    4.30
   0  -4   9   -1.10    1.80
   0  -4  -9    1.20    0.80
   0  -4   9   -0.70    1.00
   0  -4  -9    4.80    1.80
   0  -4  -9    5.50    7.50
   0  -4  -9    5.30    2.80
   0  -4   9    1.40    6.20
   0   4  -9   -1.40    5.50
  -2  -4  -9   19.80   10.90
   2  -4   9   18.50    6.40
   2  -4   9   26.60    7.80
   2  -4   9   20.40   10.60
  -2  -4  -9   24.40    5.00
  -2  -4  -9   21.40    8.80
   2  -4   9   21.60    6.00
   2  -4   9   17.30    7.20
  -2  -4  -9   31.20    6.90
   4  -4   9   26.60    9.00
  -4  -4  -9   16.80    7.00
  -4  -4  -9   27.30    5.60
  -4  -4  -9   21.20   10.70
  -4  -4  -9   23.20    7.40
   6  -4   9   27.20    5.90
  -6  -4  -9   20.40    5.80
   6  -4   9   14.90    7.70
  -6  -4  -9   32.70    6.10
   6  -4   9   42.30    7.10
   6  -4   9   43.10    8.80
  -6  -4  -9   28.10    6.70
  -8  -4  -9   52.49    7.00
   8  -4   9   59.59    8.60
  -8  -4  -9   57.49   10.80
   8  -4   9   51.49    8.10
   8  -4   9   51.09    8.70
  -8  -4  -9   53.69    8.20
   8  -4   9   59.19   10.40
  -8  -4  -9   66.09    8.10
  10  -4   9   34.40   12.30
  10  -4   9   21.50   10.90
 -10  -4  -9   15.00    5.80
 -10  -4  -9    1.50    2.90
  10  -4   9    0.90    4.00
 -12  -4  -9   23.00    6.00
  12  -4   9   28.50   10.60
 -12  -4  -9   13.80    5.60
  14  -4   9   21.10   10.90
  14  -4   9   33.00   10.90
 -14  -4  -9   23.60    4.70
 -14  -4  -9   20.00    5.50
 -14  -4  -9   22.00    4.80
  14  -4   9   30.70    9.40
 -16  -4  -9    1.00    1.60
  16  -4   9    1.40    1.20
  16  -4   9   -2.00    2.80
 -21  -5   9   16.90    4.40
 -21  -5   9   12.80    4.30
 -21  -5   9   20.30    4.40
 -21  -5   9   12.30    4.70
 -19  -5   9   11.90    4.80
 -19  -5   9   20.50    5.40
 -19  -5   9   13.30    5.60
 -19  -5   9   23.40    5.70
 -17  -5   9   11.90    5.90
 -17  -5   9   16.90    6.30
 -17  -5   9   20.80    6.10
  17  -5  -9   19.90    5.80
  15  -5  -9   26.30    6.30
 -15  -5   9   13.00    5.80
 -15  -5   9   14.50    6.00
 -13  -5   9   16.40    7.00
 -13  -5   9   27.10    8.10
 -13  -5   9   13.50    5.70
  13  -5  -9   22.70    6.60
 -13  -5   9   11.30    5.50
 -11  -5   9   34.50    7.40
 -11  -5   9   14.10    6.40
 -11  -5   9   25.40    5.40
  11  -5  -9   24.70    7.00
 -11  -5   9   22.00    5.40
  -9  -5   9   35.60    5.60
  -9  -5   9   37.20    5.70
  -9  -5   9   33.50    7.70
  -9  -5   9   47.20    6.30
   7  -5  -9   34.60   11.30
  -7  -5   9   44.50    8.70
  -7  -5   9   34.10    6.00
  -7  -5   9   43.10    5.40
  -7  -5   9   55.59    7.20
  -7  -5   9   39.90    7.00
  -5  -5   9   17.40    5.10
   5  -5  -9   14.90    5.80
  -5  -5   9   16.90    6.90
  -5  -5   9    2.60    2.20
  -3  -5   9   10.50    5.30
  -3  -5   9   15.90    5.70
  -1  -5   9   47.20    5.80
  -1  -5   9   58.69    8.10
  -1  -5   9   55.19    5.90
  -1  -5   9   54.09    7.50
   1  -5   9   15.00    5.70
   1  -5   9   16.60    6.30
   1  -5   9   16.50    4.80
   1  -5   9   28.90    7.20
   3  -5   9   17.70    5.60
  -3  -5  -9   21.80    6.20
  -5  -5  -9   46.90    6.90
   5  -5   9   44.50    7.30
   5  -5   9   43.10    8.70
   5  -5   9   52.79    7.90
   5  -5   9   49.50    8.10
  -5  -5  -9   42.20    6.50
  -5  -5  -9   51.29   10.00
  -7  -5  -9   14.70    4.40
  -7  -5  -9   11.40    5.50
  -7  -5  -9   19.10    6.50
   9  -5   9   15.00    8.00
  -9  -5  -9   20.80    6.10
  -9  -5  -9   16.20    3.70
  -9  -5  -9   18.70    4.60
   9  -5   9   20.10    7.30
 -11  -5  -9   15.10    3.80
 -11  -5  -9   17.00    5.20
 -11  -5  -9   21.20    4.50
  11  -5   9   21.80    7.10
  11  -5   9   34.30    8.70
  11  -5   9   21.30    9.20
  -6  -6   9   23.10    5.30
  -4  -6   9   17.40    4.60
  -4  -6   9   15.70    4.20
 -34   0  10  182.48   14.10
 -34   0  10  181.28   14.20
 -32   0  10   34.70    5.90
 -32   0  10   43.60    5.10
 -32   0  10   34.20    5.30
 -30   0  10   99.79    9.20
  30   0 -10  100.69    8.70
 -28   0  10  302.77   24.60
  28   0 -10  334.97   24.40
 -28   0  10  325.87   24.90
 -26   0  10  143.29   16.30
  26   0 -10  139.79   11.90
  26   0 -10  153.78   15.40
 -26   0  10  146.39   12.40
 -26   0  10  131.89   12.20
  24   0 -10   15.50    5.40
 -24   0  10    8.30    5.80
 -24   0  10   20.70    6.60
 -24   0  10   20.60    7.80
  24   0 -10    5.90    5.70
 -24   0  10   28.90    8.10
  22   0 -10  338.67   28.80
 -22   0  10  324.67   27.10
 -22   0  10  346.77   27.00
  20   0 -10  515.85   43.40
 -20   0  10  548.25   41.60
 -20   0  10  553.64   43.00
 -18   0  10   89.59   13.40
 -18   0  10   85.79   10.40
  18   0 -10   69.49   14.50
  16   0 -10  169.38   19.10
 -16   0  10  215.38   16.90
 -16   0  10  189.28   16.90
  14   0 -10  975.80   72.79
 -14   0  10  901.81   72.39
 -14   0  10 1015.90   72.49
 -12   0  10  580.24   45.80
  12   0 -10  630.54   46.10
 -12   0  10  600.84   45.80
  10   0 -10  352.16   28.00
 -10   0  10  377.46   28.00
 -10   0  10  348.57   27.60
   8   0 -10  744.03   53.09
  -8   0  10  706.33   53.09
  -8   0  10  665.83   52.89
  -6   0  10  235.78   21.40
  -6   0  10  281.27   22.20
   6   0 -10  275.17   22.40
  -6   0  10  270.07   21.30
   6   0 -10  290.07   21.30
   4   0 -10  299.07   22.50
  -4   0  10  231.08   21.60
  -4   0  10  271.37   21.40
   4   0 -10  291.27   21.30
  -2   0  10  687.13   51.89
  -2   0  10  623.14   51.99
   2   0 -10  704.33   51.79
   2   0 -10  749.33   52.59
   0   0 -10  319.07   26.80
   0   0 -10  339.27   25.90
   0   0  10  357.86   25.80
   0   0  10  321.27   26.00
   2   0  10  598.14   44.70
  -2   0 -10  559.94   44.10
  -2   0 -10  614.04   45.60
   2   0  10  572.94   44.10
   4   0  10  875.61   63.99
  -4   0 -10  827.62   65.49
   4   0  10  836.52   64.39
  -4   0 -10  885.01   64.19
  -6   0 -10  141.99   12.60
  -6   0 -10  133.29   15.40
   8   0  10   74.79   13.90
  -8   0 -10   77.09    8.80
  -8   0 -10   85.99   12.30
   8   0  10   76.39   10.50
 -10   0 -10  435.46   36.60
  10   0  10  496.55   37.50
 -12   0 -10  284.67   24.10
 -12   0 -10  292.27   23.30
  12   0  10  303.37   26.30
 -14   0 -10   15.90    7.40
 -14   0 -10   26.60    5.50
 -14   0 -10   22.90   10.60
  14   0  10   12.50    6.90
  16   0  10  142.99   19.10
 -16   0 -10  140.79   13.30
 -16   0 -10  158.48   12.40
  18   0  10  303.57   24.90
 -18   0 -10  315.27   24.40
 -18   0 -10  328.17   23.90
  20   0  10  136.49   12.50
 -20   0 -10  142.39   11.40
  22   0  10   44.80    6.40
 -22   0 -10   49.00    6.50
 -22   0 -10   40.80    5.30
 -24   0 -10  200.88   15.90
 -24   0 -10  206.18   15.60
  24   0  10  197.28   16.10
 -35  -1  10    6.60    2.60
 -35   1  10   11.30    3.50
 -33  -1  10   86.29    7.50
 -33  -1  10   76.29    7.90
 -33  -1  10   75.79    7.60
 -33   1  10   96.19    7.80
 -33   1  10   88.09    7.50
 -31  -1  10  211.88   16.70
 -31  -1  10  212.28   16.50
 -31  -1  10  193.08   16.70
 -31   1  10  217.18   16.40
  31   1 -10  214.58   16.30
 -31   1  10  218.98   16.60
 -29  -1  10   45.90    6.30
 -29  -1  10   45.60    6.30
 -29   1  10   40.90    5.80
  29   1 -10   35.80    5.40
 -29   1  10   40.00    6.70
 -27  -1  10   50.19    6.10
 -27  -1  10   45.90    7.00
 -27  -1  10   42.80    6.50
 -27   1  10   47.90    7.20
 -27   1  10   50.99    6.80
  27   1 -10   47.50    6.00
 -25  -1  10  114.59   10.10
 -25  -1  10   92.39    9.30
 -25  -1  10  106.29   15.50
 -25   1  10   89.89   14.20
 -25   1  10  100.69   11.40
 -25   1  10  100.39   10.00
  25   1 -10  104.59   13.80
 -23  -1  10   47.40    9.40
 -23  -1  10   43.60    9.10
 -23  -1  10   51.69    7.70
 -23  -1  10   55.09   14.60
 -23   1  10   47.40    8.60
 -23   1  10   66.89    9.40
 -21  -1  10   82.39   14.50
  21  -1 -10   53.79   13.30
 -21  -1  10   53.39    8.60
  21   1 -10   63.79   12.60
 -21   1  10   52.19   14.70
 -19  -1  10  504.95   38.50
 -19  -1  10  505.95   37.40
  19  -1 -10  504.95   38.80
  19  -1 -10  472.05   39.10
 -19   1  10  409.46   38.60
 -19   1  10  486.45   37.70
  19   1 -10  470.95   39.00
 -17  -1  10  248.78   22.80
  17  -1 -10  290.97   24.10
  17  -1 -10  259.37   23.10
 -17  -1  10  282.37   23.10
  17   1 -10  262.57   24.00
 -17   1  10  279.87   22.80
 -15  -1  10   20.70    8.60
  15  -1 -10   32.90   10.10
 -15  -1  10   18.40    7.10
  15   1 -10   24.50    9.60
 -15   1  10   32.30    7.40
 -15   1  10   11.10    4.70
 -13  -1  10  648.44   48.40
  13  -1 -10  631.44   48.30
  13  -1 -10  634.94   48.80
 -13  -1  10  623.94   48.20
  13   1 -10  604.54   48.50
 -13   1  10  642.34   48.20
 -13   1  10  661.03   48.70
 -11  -1  10  432.16   31.20
  11  -1 -10  380.06   31.40
 -11  -1  10  435.96   31.30
  11  -1 -10  377.46   31.60
 -11   1  10  423.46   31.40
  11   1 -10  367.46   31.40
 -11   1  10  459.75   31.60
  11   1 -10  363.86   32.00
  -9  -1  10  179.08   15.60
  -9  -1  10  175.18   15.70
   9  -1 -10  180.28   15.40
   9   1 -10  190.78   16.10
  -9   1  10  188.68   15.40
   9   1 -10  192.48   15.60
  -7  -1  10  164.38   13.40
   7  -1 -10  156.08   13.70
  -7  -1  10  171.18   13.50
  -7   1  10  164.78   13.60
   7   1 -10  165.08   14.20
   7   1 -10  136.59   13.90
  -5  -1  10  596.14   45.30
  -5  -1  10  646.44   45.40
   5  -1 -10  614.34   45.40
  -5   1  10  574.04   45.20
   5   1 -10  591.74   45.40
   5   1 -10  582.64   45.40
  -3  -1  10  159.98   13.20
   3  -1 -10  144.29   13.00
  -3  -1  10  149.39   13.10
  -3   1  10  173.68   13.30
   3   1 -10  143.49   13.60
   3   1 -10  159.18   13.50
   1  -1 -10  152.58   16.90
  -1  -1  10  154.18   15.00
   1  -1 -10  191.18   14.50
  -1  -1  10  180.68   14.60
   1   1 -10  176.68   14.30
   1   1 -10  187.88   15.00
  -1   1  10  159.88   14.90
  -1   1  10  173.48   14.50
   1  -1  10  377.66   30.90
   1  -1  10  425.96   29.60
  -1  -1 -10  359.96   29.70
   1  -1  10  385.46   31.80
  -1  -1 -10  323.47   30.80
   1   1  10  418.06   29.50
  -1   1 -10  381.26   29.60
   1   1  10  431.86   30.00
  -1   1 -10  362.46   30.00
  -3  -1 -10  574.24   43.40
   3  -1  10  582.54   44.50
  -3  -1 -10  590.64   44.20
   3  -1  10  579.34   43.40
  -3   1 -10  550.54   43.70
   3   1  10  610.44   43.70
   3   1  10  588.74   43.20
  -3   1 -10  508.05   43.10
  -5  -1 -10   17.80    9.90
   5  -1  10    6.30    3.60
  -5  -1 -10    6.50    3.50
   5   1  10   26.00    8.20
   5   1  10   11.90    3.70
  -5   1 -10   21.60    9.70
  -7  -1 -10  282.67   21.80
   7  -1  10  238.28   23.20
   7   1  10  307.77   23.80
   9  -1  10  441.36   36.70
  -9  -1 -10  494.35   35.80
   9  -1  10  384.76   35.80
   9   1  10  478.25   36.80
  -9   1 -10  502.75   37.90
  11  -1  10   31.20   11.00
 -11  -1 -10   44.30   13.90
  11  -1  10   42.40   12.10
 -11  -1 -10   31.30    6.80
 -11   1 -10   59.79   14.00
 -13  -1 -10  134.19   14.60
 -13  -1 -10  151.88   12.00
 -13   1 -10  136.59   16.50
 -13   1 -10  134.49   13.60
  15  -1  10   85.99   14.50
  15  -1  10   72.39   10.80
 -15  -1 -10  104.59    8.40
 -15   1 -10  102.19   13.30
 -15   1 -10  101.09    9.50
  15   1  10  106.79   16.70
 -17  -1 -10   37.30    5.50
 -17  -1 -10   48.70    7.90
 -17  -1 -10   40.90    5.10
 -17   1 -10   39.50    5.00
 -17   1 -10   40.30    6.90
 -19  -1 -10   38.20    5.60
  19  -1  10   46.20    7.80
 -19   1 -10   47.20    5.20
 -19   1 -10   47.90    6.70
  21  -1  10  217.08   17.50
 -21  -1 -10  225.48   16.70
 -21  -1 -10  198.88   17.70
 -21   1 -10  213.88   16.70
 -21   1 -10  228.28   17.20
  21   1  10  213.78   17.20
 -23  -1 -10   96.29    8.40
  23  -1  10   88.99    9.40
 -23   1 -10   99.29    9.00
  23   1  10  105.39    9.50
  25  -1  10   17.80    5.10
  25   1  10   15.10    5.40
 -32  -2  10   19.70    3.90
 -32  -2  10   15.40    4.90
 -32   2  10   17.40    4.50
 -32   2  10   18.70    4.20
  32   2 -10   10.20    3.40
 -30  -2  10   17.30    4.30
 -30  -2  10   29.20    5.10
 -30   2  10   29.00    4.80
  30   2 -10   23.70    4.50
 -28  -2  10  192.48   14.70
 -28  -2  10  173.08   14.10
 -28  -2  10  183.98   13.90
  28  -2 -10  159.88   15.60
 -28   2  10  175.58   14.10
  26  -2 -10   62.59    6.60
 -26  -2  10   60.79    7.30
 -26  -2  10   49.00    7.50
 -26   2  10   45.60    6.80
 -24  -2  10   73.79    7.40
  24   2 -10   95.99   11.80
 -24   2  10   72.79    7.80
 -22  -2  10  147.09   12.40
 -22  -2  10  132.89   13.40
 -22  -2  10  150.28   13.70
 -22  -2  10  164.48   14.00
 -22   2  10  150.58   14.50
 -22   2  10  121.19   12.50
 -22   2  10  140.59   21.60
 -20  -2  10   50.59    9.60
 -20  -2  10   46.90    9.10
 -20  -2  10   65.39   11.80
  20  -2 -10   71.39    9.20
 -20  -2  10   60.59   10.40
 -20   2  10   75.89   10.90
 -20   2  10   53.19   19.20
 -18  -2  10   18.00    8.40
  18  -2 -10   18.40   10.70
  18  -2 -10   20.20   10.50
 -18  -2  10   29.60    8.60
 -18   2  10   25.70   11.10
 -18   2  10   22.60    7.90
  18   2 -10   13.70    6.10
  16  -2 -10  218.78   19.00
 -16  -2  10  238.98   19.20
  16  -2 -10  195.58   19.20
 -16  -2  10  213.18   18.30
 -16   2  10  215.58   23.90
 -16   2  10  164.68   19.80
  16   2 -10  187.58   18.70
 -14  -2  10  162.18   16.70
  14  -2 -10  195.18   16.50
  14  -2 -10  207.08   16.90
 -14   2  10  161.28   17.80
  14   2 -10  187.28   16.50
  12  -2 -10   18.50    7.30
 -12  -2  10   27.90    9.60
  12  -2 -10   31.10    8.80
 -12  -2  10   35.90    8.80
  12   2 -10   23.00    7.00
  10  -2 -10  173.18   14.70
 -10  -2  10  151.48   14.60
 -10  -2  10  151.78   14.60
  10  -2 -10  180.08   14.80
  10   2 -10  167.88   14.40
 -10   2  10  166.98   15.30
   8  -2 -10  403.76   32.20
  -8  -2  10  443.96   32.20
  -8  -2  10  422.36   31.90
   8  -2 -10  399.16   31.90
   8   2 -10  371.46   31.90
  -8   2  10  431.46   31.90
  -6  -2  10  200.58   17.00
  -6  -2  10  215.08   17.10
   6  -2 -10  173.38   16.80
   6   2 -10  203.08   18.20
   6   2 -10  212.18   17.10
  -6   2  10  207.08   17.00
  -4  -2  10  194.78   16.30
   4  -2 -10  183.48   16.00
  -4  -2  10  178.18   15.70
  -4   2  10  215.48   16.00
   4   2 -10  202.08   16.20
   4   2 -10  163.78   16.50
   2  -2 -10  393.26   32.00
  -2  -2  10  442.36   32.40
  -2  -2  10  391.36   31.80
   2   2 -10  411.86   32.30
  -2   2  10  460.85   32.00
   2   2 -10  393.36   31.90
   0  -2  10  153.98   14.50
   0  -2  10  151.58   15.40
   0  -2 -10  176.28   14.50
   0   2 -10  176.58   14.70
   0   2  10  171.68   14.40
   0   2 -10  160.28   15.30
   2  -2  10   40.30    7.40
  -2  -2 -10   33.20    7.00
  -2   2 -10   36.80    8.40
   2   2  10   34.70    8.30
   4  -2  10  150.48   16.30
  -4  -2 -10  183.38   14.70
   4  -2  10  141.29   15.40
   4   2  10  179.38   16.90
  -4   2 -10  196.58   15.20
   6  -2  10  201.28   19.60
  -6  -2 -10  226.18   19.20
   6  -2  10  212.98   20.90
  -6   2 -10  256.37   19.90
   6   2  10  237.88   20.20
  -8  -2 -10   29.00   10.30
  -8   2 -10   24.30   11.40
 -10  -2 -10  226.28   17.30
 -10  -2 -10  230.28   21.40
 -10  -2 -10  219.68   17.50
 -10  -2 -10  243.38   18.70
 -10  -2 -10  218.38   18.90
 -10   2 -10  196.08   17.90
 -10   2 -10  232.58   22.00
  12  -2  10  242.88   23.00
 -12  -2 -10  243.48   19.20
 -12  -2 -10  253.47   18.80
 -12  -2 -10  236.18   22.80
 -12  -2 -10  259.47   19.60
 -12   2 -10  242.08   25.90
 -12   2 -10  248.78   19.00
  12   2  10  210.08   26.10
  14  -2  10   79.09   11.60
 -16  -2 -10  112.59   10.40
 -16  -2 -10  120.79   10.00
 -16  -2 -10  121.59    9.70
 -16   2 -10  104.69    9.90
 -18  -2 -10  212.48   14.60
  18  -2  10  166.78   15.70
 -18  -2 -10  175.88   14.90
 -18   2 -10  187.08   14.60
 -20  -2 -10   35.10    5.60
 -20  -2 -10   34.20    5.30
 -20   2 -10   28.50    6.50
  20   2  10   43.60    5.90
 -22  -2 -10    9.80    4.20
  22  -2  10   20.70    5.50
 -22   2 -10   15.40    5.00
  22   2  10   16.20    4.30
 -31  -3  10  101.19    8.50
 -31  -3  10   97.69    8.60
  31   3 -10  113.79    8.60
 -31   3  10  108.29    8.80
 -29  -3  10   20.80    5.50
 -29  -3  10   20.70    5.30
 -29   3  10   18.00    4.60
  27  -3 -10   23.00    7.00
 -27  -3  10   33.20    5.30
 -27  -3  10   29.10    5.60
 -27  -3  10   31.20    4.30
 -27   3  10   27.90    5.00
 -25  -3  10   82.49    6.80
 -25  -3  10   76.59    7.60
  25  -3 -10   74.29    9.90
 -25  -3  10   62.69    7.80
 -25   3  10   77.69    7.40
 -23  -3  10   72.09    6.30
 -23  -3  10   54.49    8.40
 -23  -3  10   69.39    6.90
 -23  -3  10   58.09    7.80
 -23  -3  10   66.79    7.50
  23  -3 -10   64.09    8.80
 -23   3  10   62.69    7.50
 -21  -3  10   17.00    7.30
 -21  -3  10   25.80    8.10
 -21  -3  10   27.90    5.30
 -21  -3  10   19.90    7.10
  19  -3 -10  132.39   11.80
 -19  -3  10  136.59   12.40
 -19  -3  10  110.89   12.00
 -19  -3  10  123.49   15.60
 -19  -3  10  105.19   12.00
 -19  -3  10  132.49   12.80
 -19  -3  10  121.89   11.70
  19   3 -10  125.79   15.70
 -19   3  10  108.69   14.80
 -17  -3  10  250.87   23.90
 -17  -3  10  295.67   22.50
  17  -3 -10  327.87   25.00
  17  -3 -10  343.27   30.50
  17  -3 -10  323.37   21.80
 -17  -3  10  231.78   23.00
  17  -3 -10  288.57   23.00
 -17  -3  10  247.78   22.80
 -17  -3  10  275.97   22.20
  15  -3 -10    5.10    1.50
 -15  -3  10   27.50   10.70
 -15  -3  10    7.00    2.80
 -15  -3  10   -1.20    3.20
  15  -3 -10    2.40    4.60
 -15  -3  10   10.80    4.50
 -15  -3  10    3.90    2.90
  15  -3 -10   26.40   12.90
 -15   3  10   -1.00    5.40
  15   3 -10   10.70    5.30
 -13  -3  10  158.48   13.90
  13  -3 -10  143.69   17.10
 -13  -3  10  169.98   15.70
 -13  -3  10  150.08   16.60
 -13  -3  10  122.19   15.10
  13  -3 -10  137.69   12.90
 -13  -3  10  133.09   13.30
 -13  -3  10  157.78   13.30
  13  -3 -10  138.29   13.50
 -13  -3  10  125.69   15.00
  13  -3 -10  172.78   14.30
 -13   3  10  137.99   16.20
 -11  -3  10  158.18   15.20
 -11  -3  10  127.99   13.50
  11  -3 -10  132.99   15.90
  11  -3 -10  156.28   17.30
 -11  -3  10  182.88   13.50
 -11  -3  10  160.48   15.10
 -11  -3  10  178.08   14.50
  11  -3 -10  137.79   14.90
 -11  -3  10  139.09   17.10
 -11   3  10  181.58   16.70
  11   3 -10  149.39   14.90
   9  -3 -10   40.90   10.60
  -9  -3  10   26.30    7.90
  -9  -3  10   31.90   11.40
   9  -3 -10   26.40   10.70
  -9   3  10   22.70    9.20
  -7  -3  10  108.29   14.80
  -7  -3  10   98.19   13.40
   7  -3 -10  141.79   12.60
   7   3 -10  138.89   13.00
  -7   3  10  102.49   12.90
  -5  -3  10  105.99   12.20
  -5  -3  10  106.59   13.00
  -5   3  10  112.59   12.00
  -3  -3  10   98.29   12.30
  -3  -3  10  100.09   12.60
   3  -3 -10  124.29   11.60
  -3   3  10  110.79   12.80
  -1  -3  10   26.40   10.20
   1  -3 -10   21.40    6.80
  -1  -3  10   26.70    8.70
   1   3 -10   33.20    9.00
  -1  -3 -10  148.59   15.20
  -1  -3 -10  128.29   18.70
   1  -3  10  152.38   15.40
   1  -3  10  172.48   14.60
   1  -3  10  172.48   15.90
  -1  -3 -10  131.99   14.10
  -1  -3 -10  139.99   11.90
   1  -3  10  111.29   21.50
  -1   3 -10  151.48   14.20
   3  -3  10  135.69   15.60
   3  -3  10  125.49   14.10
   3  -3  10  110.59   15.50
   3  -3  10  124.29   13.10
  -3  -3 -10  165.98   13.80
   3  -3  10  132.39   13.00
  -3  -3 -10  149.88   12.50
  -3  -3 -10  155.58   11.30
  -3  -3 -10  165.08   13.90
  -3  -3 -10  154.78   13.30
  -3   3 -10  140.99   13.60
   5  -3  10   17.90    5.60
  -5  -3 -10    5.10    2.10
  -5  -3 -10   13.90    7.90
  -5  -3 -10    9.10    4.40
  -5  -3 -10    5.10    4.50
   5  -3  10    9.10    5.00
   5  -3  10    7.00    4.90
   5  -3  10   11.00    5.70
  -5   3 -10    7.30    4.50
  -7  -3 -10  349.47   25.60
  -7  -3 -10  356.66   25.00
   7  -3  10  323.77   25.30
   7  -3  10  276.77   26.00
   7  -3  10  314.97   27.20
   7  -3  10  287.87   29.10
  -7  -3 -10  326.37   25.30
   7  -3  10  269.77   27.70
  -7  -3 -10  354.86   27.90
  -7  -3 -10  373.06   25.30
  -7   3 -10  336.77   27.40
   7   3  10  367.16   28.40
  -9  -3 -10  224.68   17.50
  -9  -3 -10  247.58   17.30
  -9  -3 -10  172.48   20.20
  -9  -3 -10  234.78   17.70
  -9  -3 -10  221.88   17.60
  -9   3 -10  220.28   17.10
  -9   3 -10  216.68   21.30
   9   3  10  174.18   21.40
 -11  -3 -10   24.60    8.30
 -11  -3 -10   22.10    6.10
  11  -3  10   27.80    8.10
  11  -3  10   48.00   12.10
 -11  -3 -10   24.30    6.00
 -11   3 -10   18.70    5.10
 -13  -3 -10  143.39   11.50
 -13  -3 -10  116.39   12.70
  13  -3  10  148.09   17.20
  13  -3  10  125.99   13.50
 -13  -3 -10  143.79   11.70
 -13   3 -10  132.89   11.60
 -15  -3 -10  134.79   10.20
 -15  -3 -10  130.89   10.40
 -15  -3 -10  109.69   10.60
  15  -3  10  119.49   11.30
 -15   3 -10  106.29   10.80
 -17  -3 -10   30.40    5.50
 -17  -3 -10   34.30    6.20
 -19  -3 -10   16.10    4.60
 -19  -3 -10   14.20    4.90
  19   3  10   18.40    4.90
 -19   3 -10   21.40    6.30
 -21  -3 -10  106.99    8.60
  21   3  10  101.99    8.40
 -21   3 -10  105.09    8.80
 -26  -4  10   38.50    5.20
 -26  -4  10   35.40    4.10
  26  -4 -10   35.50    5.60
 -24  -4  10   26.90    7.40
 -24  -4  10   20.00    5.50
 -24  -4  10   17.40    4.90
 -24  -4  10   25.50    4.70
  24  -4 -10   32.00    7.30
 -24  -4  10   19.40    5.50
 -22  -4  10   95.19   10.70
 -22  -4  10   96.69    8.90
 -22  -4  10   95.29    8.90
 -22  -4  10   93.69    9.40
  22  -4 -10  105.79    9.90
 -20  -4  10   88.09    8.70
 -20  -4  10   92.59   10.00
 -20  -4  10  120.49    9.40
 -20  -4  10  119.09   11.50
 -18  -4  10   15.70    6.60
 -18  -4  10   24.80    6.00
 -18  -4  10   12.90    5.60
 -18  -4  10   17.10    6.50
 -18  -4  10   14.20    7.00
 -16  -4  10  106.09    9.70
 -16  -4  10   82.69   11.80
 -16  -4  10   97.79    9.20
  16  -4 -10   98.49   10.80
 -14  -4  10  194.48   15.50
 -14  -4  10  223.88   16.40
 -14  -4  10  208.68   16.70
 -14  -4  10  200.08   16.80
 -14  -4  10  206.78   16.50
 -14  -4  10  175.48   15.50
  14  -4 -10  185.48   16.40
 -12  -4  10    0.30    0.90
 -12  -4  10    1.10    1.00
 -12  -4  10    2.20    1.80
 -12  -4  10   -0.10    2.40
  12  -4 -10    4.50    3.00
 -12  -4  10    2.80    1.10
 -12  -4  10    0.60    1.90
  10  -4 -10  165.38   15.50
 -10  -4  10  176.38   14.60
 -10  -4  10  190.88   16.70
 -10  -4  10  166.78   14.10
  10  -4 -10  175.98   14.80
 -10  -4  10  156.98   14.90
 -10  -4  10  166.78   14.10
 -10  -4  10  199.08   14.90
 -10  -4  10  186.98   15.10
  -8  -4  10  101.79    9.90
  -8  -4  10  120.39   16.60
  -8  -4  10  119.59   11.40
  -8  -4  10  103.89    9.60
  -8  -4  10  109.49   10.60
  -8  -4  10  112.29   12.90
   6  -4 -10   63.49   14.00
  -6  -4  10   39.10   11.00
   6  -4 -10   29.30    7.10
  -6  -4  10   17.00    7.00
   6  -4 -10   34.60    6.00
   6   4 -10   49.80   13.60
   4  -4 -10   33.30    5.70
  -4  -4  10   47.10    9.80
   4  -4 -10   47.30   10.80
   4  -4 -10   28.80    7.20
  -4  -4  10   33.80   13.70
   4   4 -10   59.09   12.40
  -2  -4  10  116.69   10.60
  -2  -4  10  103.79   11.40
  -2  -4  10  108.99   11.00
   2  -4 -10  124.99    9.60
  -2  -4  10  114.39   11.40
  -2  -4  10  107.39   15.80
  -2  -4  10  120.59   10.30
   0  -4 -10  177.68   16.80
   0  -4  10  218.78   16.30
   0  -4  10  179.48   15.30
   0  -4  10  181.78   15.20
   0  -4  10  167.98   15.00
   0  -4 -10  151.08   18.50
   0  -4 -10  183.08   15.20
   0  -4 -10  188.38   14.50
   0  -4  10  170.78   18.20
   0  -4  10  209.78   19.30
   0  -4  10  188.78   15.30
   0   4 -10  205.18   17.20
  -2  -4 -10   20.60    8.10
   2  -4  10    2.30    1.30
   2  -4  10    1.30    1.00
   2  -4  10    1.50    2.40
   2  -4  10    1.40    1.20
  -2  -4 -10   10.30    5.70
  -2  -4 -10    4.20    1.90
   4  -4  10  247.28   21.40
  -4  -4 -10  293.37   21.00
  -4  -4 -10  276.57   20.70
  -4  -4 -10  237.98   20.70
   4  -4  10  270.17   20.70
   4  -4  10  276.37   20.90
   4  -4  10  239.58   20.20
  -4  -4 -10  238.38   20.10
  -6  -4 -10  101.89    9.70
   6  -4  10  107.49   11.20
   6  -4  10  116.19   11.20
  -6  -4 -10  107.69    9.70
  -6  -4 -10   87.59    9.30
   6  -4  10   83.49    9.50
  -6  -4 -10   81.39   12.30
   6  -4  10   92.79    9.70
  -8  -4 -10   13.20    5.50
   8  -4  10   23.10    7.90
  -8  -4 -10   18.10    7.00
  -8  -4 -10   30.30    6.40
   8  -4  10   19.50    6.40
 -10  -4 -10  105.49   12.10
  10  -4  10  152.08   12.90
  10  -4  10  146.29   13.60
 -10  -4 -10  118.89   11.20
  10  -4  10  118.09   14.00
  10  -4  10  159.08   14.00
 -10  -4 -10  113.99   11.50
 -10   4 -10  129.89   11.20
 -12  -4 -10  151.98   12.00
  12  -4  10  115.19   14.90
  12  -4  10  124.49   15.30
 -12  -4 -10  138.09   11.50
 -12  -4 -10  157.68   11.90
 -14  -4 -10   29.20    4.70
 -14  -4 -10   28.90    4.60
 -14  -4 -10   24.60    4.20
  14  -4  10   16.80    6.10
  14  -4  10   25.30    7.20
 -16  -4 -10   38.40    4.40
 -16  -4 -10   42.10    4.90
 -16  -4 -10   30.30    4.10
 -19  -5  10   35.50    5.20
  19  -5 -10   33.30    7.20
 -19  -5  10   39.80    5.20
  19   5 -10   34.60    3.60
 -17  -5  10   30.30    4.80
 -17  -5  10   33.80    5.50
  17   5 -10   30.30    3.90
 -15  -5  10    0.00    2.50
 -15  -5  10   16.90    6.30
  15   5 -10   13.90    4.80
 -13  -5  10   75.39    9.40
 -13  -5  10   82.39    8.10
  13  -5 -10   87.59    8.60
 -13  -5  10   72.99    9.80
 -13  -5  10   89.89    8.00
 -13  -5  10   83.59    9.10
 -11  -5  10  117.09   11.20
  11  -5 -10  130.99   10.20
 -11  -5  10  124.09   10.10
 -11  -5  10   93.99   12.00
 -11  -5  10  116.09   11.10
 -11  -5  10  115.59   10.40
  -9  -5  10   27.50    4.70
  -9  -5  10   25.10    7.40
  -9  -5  10   20.10    4.60
  -9  -5  10   27.40    6.90
  -9  -5  10   24.20    8.20
  -7  -5  10   22.10    6.90
   7  -5 -10   30.30    5.00
  -7  -5  10   31.50    5.60
  -7  -5  10   33.20    6.10
  -7  -5  10   38.20    6.10
  -7  -5  10   30.40    5.30
  -5  -5  10   81.39    8.20
  -5  -5  10   68.39    7.40
   5  -5 -10   71.79   13.20
  -5  -5  10   59.79    8.10
  -5  -5  10   66.39    7.00
  -5  -5  10   58.69    6.80
   3  -5 -10   26.70   11.70
  -3  -5  10   27.10    4.60
  -3  -5  10   36.70    5.70
  -3  -5  10   21.60    4.70
  -3  -5  10   22.20    6.90
  -1  -5  10   32.10    6.00
  -1  -5  10   42.50    6.90
   1  -5 -10   16.70    7.50
   1  -5 -10   50.09   10.50
  -1  -5  10   27.30    6.00
  -1  -5  10   25.30    5.00
  -1  -5 -10  132.49   10.30
   1  -5  10  115.59   10.60
   1  -5  10  117.19   10.20
  -1  -5 -10  119.59   13.10
   1  -5  10  120.49   11.20
   1  -5  10  106.09   10.50
   3  -5  10   93.59    9.10
   3  -5  10  100.79    9.80
  -3  -5 -10   66.79   11.40
  -3  -5 -10   82.99    8.80
   3  -5  10   87.39    8.40
  -3  -5 -10   88.19    8.70
   3  -5  10   80.79    8.80
  -5  -5 -10    1.70    1.80
  -5  -5 -10    3.30    2.20
   5  -5  10    1.70    1.20
  -5  -5 -10    1.20    0.80
   5  -5  10    1.30    1.10
   5  -5  10    3.10    3.30
   5  -5  10   15.60    6.30
   7  -5  10   51.69    9.00
  -7  -5 -10   63.39    6.00
   7  -5  10   66.49   10.70
  -7  -5 -10   53.49    7.10
   7  -5  10   62.99    8.50
   7  -5  10   67.39    8.50
  -7  -5 -10   64.29    7.00
  -9  -5 -10   47.40    4.60
   9  -5  10   42.40    9.20
   9  -5  10   39.20    9.10
  -9  -5 -10   49.20    5.50
   9  -5  10   39.10   10.30
 -34   0  11   -1.10    1.40
 -34   0  11    0.10    0.70
 -32   0  11   -0.60    0.80
 -32   0  11    0.30    1.30
  30   0 -11   17.70    4.30
  28   0 -11    4.00    1.90
 -28   0  11    1.20    1.90
 -28   0  11    0.30    1.10
  26   0 -11    2.10    1.90
 -26   0  11    0.50    2.10
 -26   0  11   -2.40    1.40
  24   0 -11    4.70    5.60
 -24   0  11   -5.40    3.90
 -24   0  11    2.60    5.80
  22   0 -11    0.70    6.30
 -22   0  11    0.30    1.80
 -22   0  11    1.30    2.70
 -22   0  11    0.20    5.80
 -22   0  11   -2.20    4.70
 -20   0  11   33.50    9.50
 -20   0  11   26.60   13.60
  20   0 -11   41.50    9.70
 -18   0  11   -1.10    5.00
 -18   0  11    4.20    4.70
  18   0 -11   -0.10    6.30
 -16   0  11    5.30    4.60
  16   0 -11   -2.40    5.50
 -16   0  11   -1.00    4.00
  14   0 -11    1.50    4.80
 -14   0  11   -2.00    3.90
 -12   0  11    1.50    3.00
 -12   0  11   -1.20    3.80
  12   0 -11   -0.50    3.70
 -10   0  11    1.50    3.20
  10   0 -11   -0.80    3.60
  -8   0  11   -2.60    2.60
   8   0 -11   -1.50    3.10
  -6   0  11    2.90    3.80
   6   0 -11   -1.10    3.00
  -6   0  11    0.90    2.80
  -4   0  11   -2.10    2.60
   4   0 -11   -0.10    3.20
  -4   0  11   -0.80    3.80
  -2   0  11    2.20    3.00
   2   0 -11   -9.40    6.90
   2   0 -11    1.80    3.30
   0   0 -11   -0.60    3.00
   0   0  11    0.90    3.10
   0   0  11    2.60    4.30
   0   0 -11    4.50    6.70
   2   0  11   -5.90    4.10
   2   0  11   -1.20    2.80
  -2   0 -11   -3.10    3.80
  -4   0 -11    6.80    6.30
   4   0  11    3.10    3.10
   4   0  11   -3.70    6.80
  -4   0 -11    0.70    3.60
  -6   0 -11    1.00    5.90
   6   0  11    1.40    4.00
  -6   0 -11   -0.90    3.90
   6   0  11    0.90    6.70
   8   0  11   -4.90    6.30
  -8   0 -11    1.10    5.60
 -10   0 -11   -1.70    1.70
 -10   0 -11   -3.80    4.80
  10   0  11    1.40    6.60
 -12   0 -11   13.90    5.30
  12   0  11    0.20    7.30
 -12   0 -11   -2.70    5.50
 -12   0 -11    4.50    1.70
 -14   0 -11   26.50    7.40
 -16   0 -11    8.30    4.60
 -16   0 -11   27.80    5.60
  18   0  11    9.60    5.20
 -18   0 -11    4.10    1.00
 -18   0 -11    1.50    1.10
 -20   0 -11   10.10    5.70
  20   0  11   12.90    6.30
 -22   0 -11   11.90    4.40
 -33  -1  11    0.00    0.70
 -33  -1  11   -0.80    1.20
 -33   1  11    0.40    0.70
 -33   1  11   -0.70    1.30
 -31  -1  11   13.50    5.40
 -31  -1  11    9.50    4.30
 -31   1  11   13.30    5.50
  31   1 -11    5.20    1.70
 -29  -1  11   -2.00    1.80
 -29  -1  11    0.20    1.00
  29   1 -11    0.60    1.70
 -29   1  11    0.80    1.80
 -27  -1  11   22.60    5.90
  27  -1 -11    7.30    3.50
 -27  -1  11   13.00    5.60
 -27   1  11   12.60    5.40
  25  -1 -11   12.60    5.20
 -25  -1  11   13.50    6.20
 -25  -1  11   17.00    5.20
 -25   1  11   26.90    6.50
  25   1 -11   21.30    5.50
 -25   1  11   14.20    6.80
 -23  -1  11   31.80    6.20
  23  -1 -11   32.80    5.80
  23  -1 -11   41.00   10.90
 -23  -1  11   29.90    8.50
 -23  -1  11   17.10    8.70
  23   1 -11   57.69   12.40
 -23   1  11   45.30    8.30
 -23   1  11   39.90    9.00
 -23   1  11   30.10   16.30
  23   1 -11   33.50    5.60
  21  -1 -11  140.59   12.10
 -21  -1  11  145.39   14.40
  21  -1 -11  155.98   15.80
 -21  -1  11  143.89   12.90
 -21  -1  11  134.89   17.20
 -21   1  11  137.79   14.70
  21   1 -11  127.99   11.40
 -21   1  11  106.29   19.30
 -21   1  11  120.19   13.70
 -21   1  11  136.79   14.20
  21   1 -11  142.99   17.10
 -19  -1  11   46.60   15.20
 -19  -1  11   31.40   10.70
  19  -1 -11   28.30   11.70
 -19  -1  11    8.50    5.30
 -19  -1  11   19.70    7.80
  19   1 -11   17.00    6.30
  19   1 -11    4.90    7.40
  17  -1 -11   41.30   11.60
 -17  -1  11   48.80   10.90
 -17  -1  11   33.80    9.70
 -17   1  11   48.90   13.10
 -17   1  11   50.09   11.10
  17   1 -11   46.40   12.80
  15  -1 -11    8.60    5.30
 -15  -1  11   12.40    4.90
 -15  -1  11   16.80    7.80
 -15   1  11    8.80    4.50
  15   1 -11    9.10    5.50
 -15   1  11   31.30    9.60
 -13  -1  11   19.20    6.70
  13  -1 -11   27.20    8.50
 -13  -1  11   24.20    9.10
  13   1 -11   39.10    8.60
 -13   1  11   20.40    8.20
 -11  -1  11   -1.30    3.30
  11  -1 -11    7.80    4.40
 -11  -1  11    6.30    3.90
 -11   1  11    5.10    3.50
  11   1 -11    6.10    4.40
  11   1 -11   -2.40    5.80
  -9  -1  11   19.70    6.50
  -9  -1  11   14.30    6.60
   9  -1 -11   14.20    7.20
   9   1 -11    9.60    4.10
  -9   1  11   17.70    6.80
   9   1 -11   17.10    7.80
   7  -1 -11   11.30    6.00
  -7  -1  11    0.40    3.10
  -7  -1  11   -3.00    2.90
   7   1 -11   -2.20    4.20
  -7   1  11    3.10    3.30
   7   1 -11    1.90    3.40
  -5  -1  11    1.50    2.80
  -5  -1  11   14.70    6.00
   5  -1 -11    6.60    3.40
  -5   1  11   -0.40    3.30
   5   1 -11    5.40    3.90
   5   1 -11   12.70    4.30
  -3  -1  11    9.80    3.70
  -3  -1  11    4.60    3.30
   3  -1 -11   12.90    5.50
  -3   1  11    3.20    3.00
   3   1 -11    6.20    3.30
  -3   1  11    2.20    3.10
   3   1 -11    4.00    4.00
   1  -1 -11   23.50    7.30
   1   1 -11    9.50    4.30
  -1   1  11   20.70    7.90
  -1   1  11   11.00    3.30
   1   1 -11   17.70    5.90
   1  -1  11   16.40    6.00
  -1  -1 -11   20.80    6.70
   1   1  11   13.70    5.80
  -1   1 -11    8.40    3.60
  -1   1 -11   15.60    8.50
   1   1  11   29.80    8.60
  -3  -1 -11   18.50    6.30
   3   1  11   22.30    9.00
  -3   1 -11   18.50   10.90
  -3   1 -11   23.70    8.50
  -5  -1 -11   23.90    7.10
   5  -1  11   18.10    7.60
   5  -1  11   37.20   12.00
  -5   1 -11   20.50   10.90
   5   1  11   29.60   11.10
   7  -1  11    0.30    4.20
  -7  -1 -11   16.10    6.30
   7  -1  11    9.20    6.80
   7   1  11    0.30    5.20
  -7   1 -11    8.10    7.40
  -9  -1 -11  126.49   11.70
  -9  -1 -11  111.09   10.50
   9  -1  11  141.79   15.70
  -9  -1 -11  102.49   10.50
   9  -1  11  131.39   13.70
  -9  -1 -11  130.79   15.10
  -9   1 -11  122.39   17.90
   9   1  11  124.49   20.60
  -9   1 -11  119.19   10.90
 -11  -1 -11    6.70    2.60
  11  -1  11    4.10    1.80
 -11  -1 -11   11.30    9.00
 -11  -1 -11   13.60    5.30
  11  -1  11  -11.40   12.10
  11  -1  11   23.10   11.00
 -11   1 -11   11.10    6.20
 -11   1 -11    9.40    6.30
  11   1  11    5.60    7.20
 -13  -1 -11   20.00    4.70
 -13   1 -11   24.50   11.80
 -15  -1 -11    0.70    1.50
  15  -1  11   19.10    8.30
  17  -1  11   17.00    7.00
 -17  -1 -11   11.20    4.90
 -17   1 -11   15.50    5.30
  19  -1  11   26.20    8.00
 -19  -1 -11   15.00    4.10
 -19   1 -11   15.90    6.00
  21  -1  11    0.40    1.00
 -21  -1 -11    0.50    1.20
  21   1  11   -0.30    1.20
 -21   1 -11   -1.10    1.20
 -21   1 -11    0.40    0.80
  23  -1  11   22.30    5.50
 -30  -2  11   13.10    4.90
 -30   2  11    8.20    4.40
 -30   2  11    9.50    4.20
 -28  -2  11   17.30    6.30
 -28  -2  11    6.80    3.40
 -28   2  11   -1.00    1.80
  28   2 -11    2.10    1.70
 -24  -2  11   20.80    5.70
  22   2 -11   28.30   11.90
  20  -2 -11   16.40    7.10
 -20  -2  11   13.10    6.80
 -20  -2  11   11.90    1.60
 -20  -2  11   14.50    8.00
  20  -2 -11   11.60    5.00
  20   2 -11   32.20   12.80
  18  -2 -11    5.80    4.60
 -18  -2  11   17.10    6.90
 -18  -2  11   23.70    8.70
 -18  -2  11   13.00    5.10
  18  -2 -11   12.90    6.40
 -18  -2  11   28.80    7.80
 -18  -2  11   15.50    5.40
  18   2 -11    0.60    6.00
 -18   2  11    4.50    5.00
 -16  -2  11    2.80    1.40
 -16  -2  11   -1.20    4.20
 -16  -2  11   -0.70    2.60
  16  -2 -11   -3.50    5.90
 -16  -2  11    2.90    3.10
 -16  -2  11    6.00    3.10
  16  -2 -11   -1.50    4.80
 -16  -2  11   -1.90    4.90
  16   2 -11    7.40    6.00
 -16   2  11   17.50    9.90
 -14  -2  11    4.10    3.80
 -14  -2  11    5.70    5.10
  14  -2 -11   22.50    8.80
  14  -2 -11    1.40    5.40
  14   2 -11   15.50    8.90
 -14   2  11    7.00    4.70
  12  -2 -11    3.80    4.80
 -12  -2  11    1.40    3.40
  12  -2 -11    0.70    4.00
 -12  -2  11    2.00    4.70
  12   2 -11    3.20    3.90
 -12   2  11   -3.20    4.30
  10  -2 -11    5.90    4.50
 -10  -2  11    7.70    4.40
 -10  -2  11    1.60    3.80
  10   2 -11    5.10    5.20
  10   2 -11   -2.90    4.40
 -10   2  11    4.70    4.10
  -8  -2  11   18.00    8.40
  -8  -2  11   15.20    7.90
   8  -2 -11    5.20    4.80
   8   2 -11    9.50    4.80
   8   2 -11   15.20    8.30
   6  -2 -11   79.89    9.50
  -6  -2  11   65.49    8.80
  -6  -2  11   89.79   10.60
   6   2 -11   75.59   10.20
   6   2 -11   71.19   10.40
  -6   2  11   83.19    9.60
   4  -2 -11   -1.00    3.30
  -4  -2  11    1.20    3.50
  -4  -2  11    1.40    3.70
  -4   2  11   -1.50    4.10
   4   2 -11    4.60    4.40
   4   2 -11   -3.10    3.90
  -2  -2  11   55.19   10.30
   2  -2 -11   42.00    7.60
  -2  -2  11   46.30    7.50
  -2   2  11   50.29    8.80
   2   2 -11   40.50    9.70
   0  -2 -11   -1.00    4.20
   0  -2  11    3.30    4.00
   0  -2  11    0.10    4.00
   0   2  11   -5.90    4.30
   0   2  11   -2.90    4.00
   0   2 -11   -2.30    4.60
  -2  -2 -11    3.90    3.60
   2  -2  11    2.70    4.50
   2  -2  11    0.00    4.90
   2   2  11   11.20    5.80
  -2   2 -11    2.90    3.90
  -4  -2 -11   24.10    7.80
  -4  -2 -11   22.00    7.20
   4  -2  11   15.00    7.80
  -4   2 -11   18.60    9.60
   4   2  11   14.00    5.80
   6  -2  11    6.50    4.40
  -6  -2 -11    6.30    4.50
  -6  -2 -11    2.40    1.80
   6   2  11   22.50   11.30
  -6   2 -11   -0.10    5.70
  -8  -2 -11   22.00    7.50
   8  -2  11    2.90    1.80
  -8  -2 -11   15.60    4.20
  -8  -2 -11    7.90    4.90
   8  -2  11   -0.20    4.90
  -8  -2 -11    3.70    2.80
   8   2  11   10.50    6.80
  -8   2 -11   13.90    6.70
  -8   2 -11    6.20    1.90
 -10  -2 -11   22.70    4.50
  10  -2  11    4.80    6.60
 -10  -2 -11   10.80    7.30
 -10  -2 -11   15.10    4.50
 -10   2 -11   10.90    9.10
 -10   2 -11   19.70    6.10
  10   2  11   24.60   15.30
 -12  -2 -11    2.20    1.50
 -12  -2 -11    4.50    1.80
  12  -2  11   21.40   10.00
 -12  -2 -11    4.30    1.90
 -12   2 -11    4.20    1.90
 -14  -2 -11   19.70    6.40
 -16  -2 -11   21.30    4.10
  16  -2  11   35.10    7.00
 -16  -2 -11   17.80    5.40
 -16   2 -11   21.60    4.40
 -18  -2 -11   13.60    5.30
 -18   2 -11   12.30    6.70
 -18   2 -11    8.80    4.00
  18   2  11   10.30    5.00
 -20  -2 -11    1.50    1.10
  20  -2  11    2.20    1.00
 -20   2 -11    0.90    0.80
  20   2  11    0.70    1.20
 -29  -3  11   -0.20    0.70
 -29  -3  11   -0.30    0.60
  29   3 -11    0.30    1.40
 -29   3  11    0.30    1.30
  27   3 -11    9.90    2.80
 -25  -3  11   17.00    6.40
 -23  -3  11   16.80    7.50
 -21  -3  11   22.60    6.60
 -21  -3  11    7.10    2.50
 -21  -3  11   17.60    7.90
 -19  -3  11   54.29    8.80
 -19  -3  11   38.80    7.10
 -19  -3  11   35.50    7.20
 -19  -3  11   26.10    7.80
 -17  -3  11   23.50   10.10
  17  -3 -11   33.70    6.00
  17   3 -11   53.69   11.80
  15  -3 -11    2.60    1.00
 -15  -3  11    0.40    2.20
 -15  -3  11    2.10    1.30
 -15  -3  11   -2.60    5.20
 -15  -3  11    2.40    1.00
 -15  -3  11    3.40    2.30
  15  -3 -11   17.20    9.50
  15   3 -11   28.50   11.60
 -15   3  11   -1.20    5.80
  13  -3 -11    3.30    4.50
 -13  -3  11   10.30    4.20
  13  -3 -11    4.00    2.20
 -13  -3  11    3.20    1.00
  13  -3 -11    2.20    1.10
 -13  -3  11    4.80    2.40
 -13  -3  11    8.40    6.90
  13  -3 -11    3.40    7.40
 -13  -3  11    5.30    2.50
 -13   3  11    5.50    5.20
  13   3 -11    3.80    5.90
 -11  -3  11   56.99   10.30
 -11  -3  11   30.30    5.60
  11  -3 -11   23.50    8.80
 -11  -3  11   40.20    5.80
  11  -3 -11   28.80   12.90
 -11  -3  11   28.50    9.00
 -11  -3  11   36.10   12.70
 -11  -3  11   39.00    5.70
  11  -3 -11   29.20    6.40
  11  -3 -11   30.60    5.30
 -11  -3  11   37.90    7.60
 -11   3  11   30.30    9.90
  11   3 -11   34.00   10.30
  -9  -3  11   38.50    6.10
  -9  -3  11   41.50    8.30
  -9  -3  11   29.70    5.40
   9  -3 -11   42.10    7.80
  -9  -3  11   14.60    7.70
  -9  -3  11   26.20    6.60
  -9  -3  11   29.00   10.30
   9   3 -11   24.90   13.20
  -9   3  11   23.20    9.80
   7  -3 -11   30.10    7.30
   7  -3 -11   30.80    4.60
  -7  -3  11   26.30    6.60
   7  -3 -11   43.10   20.20
   7  -3 -11   19.00    9.00
  -7  -3  11   32.40    6.40
  -7  -3  11   36.50   10.30
  -7  -3  11   50.09   10.00
   7   3 -11   22.40   10.60
   5  -3 -11   19.60    7.80
   5  -3 -11    3.70    5.40
  -5  -3  11   18.00    5.10
   5  -3 -11   14.20    7.40
  -5  -3  11   16.20    5.70
  -5  -3  11   31.20    7.80
  -5  -3  11   25.10   10.00
  -5  -3  11   19.20    8.50
   5  -3 -11   11.40    3.80
  -5   3  11   22.80   10.60
   5   3 -11    5.10    5.60
  -3  -3  11   32.90    8.90
   3  -3 -11   26.30    4.60
   3  -3 -11   16.40    7.20
   3  -3 -11   29.00    6.10
   3   3 -11   26.00   11.10
  -1  -3  11   30.00    8.80
  -1  -3  11   14.70    6.50
   1  -3 -11    8.50    5.70
  -1  -3  11   15.80    5.70
  -1  -3  11   33.10   10.60
   1   3 -11   21.50    9.90
   1  -3  11   10.30    5.10
   1  -3  11   16.70    9.40
   1  -3  11   23.70    5.60
  -1  -3 -11    9.90    4.20
   1  -3  11   19.60    6.50
  -1  -3 -11   23.10    7.90
   1  -3  11   12.40    4.60
  -1   3 -11   21.20   10.20
  -1   3 -11   12.20    5.10
   1   3  11   27.30   12.90
  -3  -3 -11   25.00    9.70
   3  -3  11    9.30    5.50
  -3  -3 -11    6.10    2.30
   3  -3  11   10.20    4.80
   3  -3  11   16.50    5.80
  -3   3 -11   19.20    4.90
  -3   3 -11   27.40    9.00
   3   3  11   13.60    6.10
   5  -3  11   19.60   10.80
   5   3  11   31.60   12.10
   7  -3  11   15.00    8.30
   7  -3  11   36.10   13.60
  -7  -3 -11    2.80    1.70
   9  -3  11    2.80    2.00
   9  -3  11   23.80   12.20
  -9  -3 -11    2.50    1.90
  -9  -3 -11    2.50    2.20
 -11  -3 -11   17.50    5.40
 -11  -3 -11   23.00    5.70
 -11  -3 -11   18.90    7.40
 -13  -3 -11   -1.70    1.40
 -13  -3 -11   -1.80    1.30
 -13  -3 -11   10.40    5.20
 -13   3 -11   -2.90    1.80
 -15  -3 -11   13.80    4.50
 -15   3 -11   13.90    4.80
  17   3  11    1.30    1.20
  19   3  11   19.20    4.70
 -19   3 -11   10.90    4.50
  24  -4 -11   50.69    7.10
 -24  -4  11   57.99    5.50
  22  -4 -11   11.80    5.50
 -22  -4  11    7.70    3.80
 -22  -4  11   18.90    5.60
 -20  -4  11   28.70    5.10
 -20  -4  11   24.50    5.10
 -20  -4  11   33.20    5.70
 -20  -4  11   19.80    6.40
 -18  -4  11   35.30    5.60
 -18  -4  11   26.20    8.60
 -18  -4  11   34.00    5.10
 -18  -4  11   32.20    5.40
 -16  -4  11   31.00    8.90
  16  -4 -11   17.50    6.00
 -16  -4  11   15.80    5.50
  14  -4 -11   75.89    8.50
 -14  -4  11   57.79    7.00
 -14  -4  11   60.69   10.20
 -14  -4  11   58.99   10.70
 -14  -4  11   66.99    7.40
 -12  -4  11   12.90    5.70
  12   4 -11   12.30    3.50
 -10  -4  11   77.49    9.00
 -10  -4  11   68.49    6.70
 -10  -4  11   64.69    9.80
  10  -4 -11   43.30    9.10
  10  -4 -11   60.79    7.80
 -10  -4  11   66.39    7.60
 -10  -4  11   64.99    7.50
  10   4 -11   63.59    6.60
   8  -4 -11   34.10    6.50
  -8  -4  11   30.30    7.00
  -8  -4  11   27.30    5.90
  -8  -4  11   16.90    8.00
   8  -4 -11   30.60    7.40
  -6  -4  11   16.80    5.30
  -6  -4  11   15.00    6.20
   6  -4 -11   19.20    5.90
  -6  -4  11   24.70    5.70
  -6  -4  11   20.50    5.10
  -4  -4  11   32.10    7.10
  -4  -4  11   20.10    5.60
  -4  -4  11   19.90    7.30
   4  -4 -11   22.80    5.20
  -2  -4  11   33.40    7.50
   2  -4 -11   22.70    9.30
  -2  -4  11   18.20    5.60
   2  -4 -11   34.70    5.00
  -2  -4  11   20.80    6.00
  -2  -4  11   28.30    6.20
   0  -4  11   32.90    5.90
   0  -4  11   39.60    9.00
   0  -4 -11   24.80    5.10
   0  -4  11   37.70    7.00
   0  -4  11   32.20    5.60
   0  -4 -11   35.30    8.90
   2  -4  11   12.50    6.10
   2  -4  11   19.50    8.10
  -4  -4 -11   45.40    6.00
   4  -4  11   40.50    6.70
  -4  -4 -11   28.10    8.50
   4  -4  11   54.89    9.00
  -4  -4 -11   50.19    7.30
   4  -4  11   30.80    7.10
  -4  -4 -11   41.00    6.50
   4  -4  11   57.29    8.20
   6  -4  11   31.00    9.30
  -6  -4 -11   51.99    7.00
   6  -4  11   29.40   11.10
   6  -4  11   35.40    7.60
  -6  -4 -11   41.80    6.40
  -6  -4 -11   32.00    7.20
  -6   4 -11   46.30    6.60
  -8  -4 -11   27.80    6.60
   8  -4  11   40.70   10.10
  -8  -4 -11   31.80    6.20
   8  -4  11   29.90    9.00
  -8   4 -11   25.10    5.50
  10  -4  11   36.20   11.50
 -10  -4 -11   11.60    6.10
 -10   4 -11   22.40    7.40
 -12  -4 -11    8.30    4.10
  12  -4  11   24.50   10.10
 -14  -4 -11    0.80    1.10
 -14  -4 -11    0.50    1.30
 -14  -4 -11    0.90    0.90
 -17  -5  11    2.70    1.30
  17  -5 -11    3.00    1.10
 -17  -5  11    0.90    0.90
 -17  -5  11   16.20    6.20
 -15  -5  11   12.50    4.70
 -15  -5  11   13.30    5.20
  15  -5 -11   19.10    6.50
 -15  -5  11   12.00    6.70
 -15  -5  11   13.10    5.10
 -13  -5  11   31.70    6.20
 -13  -5  11   42.30    6.10
 -13  -5  11   32.50    5.00
 -13  -5  11   33.50    5.30
  11  -5 -11   10.00    4.50
 -11  -5  11   14.40    4.10
 -11  -5  11   14.90    4.50
   9  -5 -11   37.70    5.70
  -9  -5  11   28.50    6.10
  -9  -5  11   24.50    5.20
  -9  -5  11   32.10    5.40
  -9  -5  11   37.80    6.50
  -7  -5  11   27.50    4.80
  -7  -5  11   15.70    6.30
  -7  -5  11   17.10    5.10
   5  -5 -11   24.90   11.20
   5  -5 -11   40.10    6.00
  -5  -5  11   43.30    7.10
  -5  -5  11   42.90    7.10
  -5  -5  11   45.50    5.40
  -5  -5  11   42.70    5.10
   5   5 -11   47.50    5.80
  -3  -5  11   40.10    6.10
  -3  -5  11   22.80    6.00
  -3  -5  11   20.80    4.80
   3  -5 -11   35.70   10.50
   3  -5 -11   36.30    5.40
  -3  -5  11   30.00    5.80
  -1  -5  11   10.30    5.70
   1  -5 -11    5.10    3.50
  -1  -5  11   14.90    4.30
  -1  -5  11   11.50    5.00
  -1  -5  11   10.50    5.00
  -1  -5 -11   30.40    5.70
  -1  -5 -11   34.00    6.70
   1  -5  11   29.10    5.00
   1  -5  11   33.60    6.30
   1  -5  11   24.10    6.20
   3  -5  11   21.80    5.80
   3  -5  11   17.20    6.30
   3  -5  11   24.20    7.90
   3  -5  11   23.80    7.40
  -3  -5 -11   14.10    6.00
  -3  -5 -11   24.10    4.80
  -3  -5 -11   28.70    4.90
   5  -5  11    1.30    1.30
   5  -5  11   -1.10    2.90
  -5  -5 -11    0.10    1.60
   7  -5  11   18.00    7.90
 -32   0  12  201.78   15.60
 -32   0  12  203.28   15.70
  30   0 -12   63.49    6.00
 -30   0  12   65.29    6.60
 -30   0  12   62.49    6.30
 -28   0  12   96.69    8.30
 -28   0  12   80.69    9.00
  28   0 -12   93.99    8.20
  26   0 -12  177.58   16.30
 -26   0  12  219.78   16.80
 -26   0  12  222.18   16.40
  24   0 -12   35.80    6.00
 -22   0  12    0.50    6.90
 -22   0  12   14.50    7.60
 -22   0  12    7.80    1.40
 -22   0  12   20.80    8.80
  22   0 -12    4.70    7.20
  20   0 -12    9.50    7.20
 -20   0  12    6.80    3.00
  20   0 -12   11.50    2.80
 -20   0  12    7.20    6.30
 -20   0  12    6.30    1.50
 -20   0  12   10.60    5.20
  20   0 -12   18.10    7.20
 -18   0  12  483.95   36.80
 -18   0  12  522.75   38.30
  18   0 -12  469.55   37.60
 -18   0  12  524.45   37.40
 -18   0  12  453.15   38.10
  18   0 -12  417.16   39.00
 -16   0  12   19.00   10.50
 -16   0  12   27.50   10.70
  16   0 -12   29.50   11.70
  14   0 -12  180.48   15.70
 -14   0  12  151.08   15.40
 -14   0  12  118.79   15.40
 -12   0  12  440.96   32.40
  12   0 -12  371.66   31.40
 -12   0  12  384.36   31.50
 -10   0  12   35.30    7.80
  10   0 -12   21.80    8.60
  -8   0  12   27.30    6.90
   8   0 -12   20.10    7.10
   6   0 -12  428.16   29.00
  -6   0  12  312.97   29.00
  -4   0  12   47.10   10.90
  -4   0  12   38.00    7.80
  -2   0  12    0.00    4.90
   2   0 -12   24.40    6.70
   0   0  12  372.16   28.20
   0   0 -12  374.86   31.50
   0   0  12  345.17   29.40
   0   0 -12  341.67   28.10
   2   0  12  123.99   12.50
   2   0  12   88.79   18.90
  -2   0 -12  123.39   14.80
  -2   0 -12  150.28   12.80
   4   0  12   30.40    8.00
   4   0  12   27.50   14.30
  -4   0 -12   25.80   12.10
  -6   0 -12  528.15   38.30
  -6   0 -12  535.75   38.80
   6   0  12  451.35   39.40
  -6   0 -12  462.75   36.70
   6   0  12  461.05   38.10
  -6   0 -12  487.35   37.30
  -8   0 -12   19.20    8.00
  -8   0 -12   12.30    4.90
  -8   0 -12    7.00    5.40
 -10   0 -12    4.10    1.80
  10   0  12   24.10   13.70
 -10   0 -12    0.40    5.70
 -10   0 -12    2.20    1.50
  12   0  12   27.50    6.00
 -12   0 -12   23.50    5.40
  14   0  12  204.48   15.70
 -14   0 -12  189.68   15.20
 -14   0 -12  172.28   15.00
  16   0  12   77.79    8.80
 -16   0 -12   83.79    7.20
 -18   0 -12   80.49    7.10
  18   0  12   75.29    9.50
 -20   0 -12  154.18   13.10
  20   0  12  184.88   13.80
 -33  -1  12   23.60    3.70
 -33   1  12   18.80    3.40
 -31  -1  12   48.70    5.50
 -31  -1  12   39.60    4.40
  31   1 -12   34.00    5.00
 -31   1  12   41.50    5.10
 -31   1  12   43.70    4.90
 -29  -1  12  274.77   26.10
 -29  -1  12  297.67   22.10
 -29  -1  12  283.97   21.90
 -29   1  12  291.37   22.00
  29   1 -12  292.17   21.70
 -29   1  12  269.37   22.00
 -27  -1  12   79.39    7.80
 -27  -1  12   69.49   13.60
 -27  -1  12   78.29    8.20
  27  -1 -12   74.59    6.90
 -27   1  12   80.39    8.10
  27   1 -12   79.89    7.30
  25  -1 -12   98.09    8.50
 -25  -1  12   94.49   10.20
 -25  -1  12   97.29    9.70
 -25   1  12  103.39    9.80
 -25   1  12   91.49   10.20
  25   1 -12  102.29    8.70
  25   1 -12  107.29    9.20
  23  -1 -12  151.28   12.60
 -23  -1  12  146.19   13.30
 -23   1  12  153.28   13.60
  23   1 -12  149.39   12.20
 -21  -1  12   44.40   13.70
  21  -1 -12   22.10   11.60
 -21  -1  12   24.60    7.50
 -21  -1  12   32.40    8.80
  21   1 -12   13.00    7.50
 -21   1  12   33.10    8.60
 -21   1  12   51.69   10.00
 -21   1  12   55.49   19.60
 -19  -1  12   15.30    5.30
 -19  -1  12   26.60    8.40
  19  -1 -12   22.50   12.90
 -19  -1  12   19.60   10.30
 -19  -1  12   28.90    6.80
  19   1 -12   13.80    8.10
 -19   1  12   12.40    5.50
 -19   1  12   40.30   18.90
 -19   1  12   12.30    3.70
 -19   1  12   39.10   11.80
 -17  -1  12  214.78   17.90
 -17  -1  12  206.18   17.10
 -17  -1  12  193.28   16.20
 -17  -1  12  185.48   18.40
 -17   1  12  174.18   19.40
 -17   1  12  177.58   17.90
 -15  -1  12  373.96   31.80
 -15  -1  12  429.36   32.00
  15  -1 -12  355.36   31.80
  15   1 -12  410.66   32.30
 -15   1  12  404.16   32.00
  13  -1 -12   72.99   11.60
 -13  -1  12   59.49   10.40
 -13  -1  12   62.19   10.90
  13   1 -12   65.19   10.30
 -13   1  12   71.99   10.40
 -11  -1  12  200.28   17.90
 -11  -1  12  201.48   17.50
  11  -1 -12  199.08   18.10
  11   1 -12  202.38   18.00
 -11   1  12  221.18   18.40
  -9  -1  12  203.08   17.30
   9  -1 -12  207.88   17.70
  -9  -1  12  203.88   18.10
   9   1 -12  201.18   22.40
  -9   1  12  203.48   17.30
   9   1 -12  192.08   17.50
  -7  -1  12    5.20    4.10
   7  -1 -12   12.10    6.90
   7   1 -12   16.70    7.30
  -7   1  12   13.50    7.30
  -5  -1  12   13.00    6.70
   5  -1 -12   12.80    6.50
   5   1 -12    5.90    4.70
  -5   1  12    9.00    4.70
   5   1 -12    8.90    4.70
  -5   1  12    6.30    3.00
   3  -1 -12  187.68   16.50
  -3  -1  12  183.18   16.10
  -3   1  12  188.98   16.40
   3   1 -12  186.38   16.50
   3   1 -12  203.98   17.90
  -3   1  12  200.58   17.80
  -1  -1  12  199.48   16.70
   1  -1 -12  186.48   16.80
  -1   1  12  210.58   17.20
  -1   1  12  221.38   18.30
   1   1 -12  190.78   17.10
   1   1 -12  166.28   18.50
   1  -1  12   56.79    8.90
  -1  -1 -12   62.49    8.90
  -1   1 -12   55.39   13.00
   1   1  12   62.89   10.70
  -1   1 -12   51.29    9.10
   3  -1  12  369.96   29.10
  -3  -1 -12  304.47   28.60
   3   1  12  391.66   30.10
   3   1  12  387.96   29.20
  -3   1 -12  365.36   31.00
  -5  -1 -12   54.09    7.10
   5  -1  12   89.99   23.10
  -5  -1 -12   57.29    9.60
  -5  -1 -12   45.40    5.70
  -5   1 -12   45.00   15.70
  -5   1 -12   59.69    7.10
  -5   1 -12   49.30    6.30
   7  -1  12   23.50   10.50
  -7  -1 -12   20.30    9.30
  -7  -1 -12   12.40    5.20
  -7  -1 -12   21.00    4.10
   7   1  12   12.00    8.90
  -7   1 -12   10.00    4.70
  -7   1 -12   13.80    6.30
  -7   1 -12   12.60    8.30
   9  -1  12   44.00   13.80
   9   1  12   29.20   16.80
  -9   1 -12   23.10    7.00
 -11  -1 -12  153.28   12.40
 -11  -1 -12  132.19   14.60
 -11  -1 -12  168.18   13.70
 -11   1 -12  161.18   13.90
 -13  -1 -12  103.99    8.90
  13  -1  12   84.79   11.50
 -13  -1 -12  110.59   10.40
 -13   1 -12  105.49   10.50
 -13   1 -12  117.89    9.80
 -15  -1 -12   71.29    6.30
 -15  -1 -12   53.59    7.90
  15   1  12   68.19    7.80
 -15   1 -12   69.69    6.60
 -17  -1 -12  276.67   21.80
 -17  -1 -12  319.97   21.60
  17  -1  12  288.17   22.70
 -17   1 -12  291.47   21.60
 -17   1 -12  271.87   22.00
  17   1  12  262.27   22.10
  19  -1  12   41.80    6.00
 -19  -1 -12   33.90    4.40
  19   1  12   38.50    5.20
 -19   1 -12   37.40    5.30
 -19   1 -12   26.80    4.70
 -30  -2  12   76.99    7.30
 -30  -2  12   77.69    7.60
 -30  -2  12   91.09    7.70
 -30   2  12   87.39    7.70
 -30   2  12   89.59    7.30
 -28  -2  12   45.50    5.70
 -28  -2  12   52.59    5.50
 -28  -2  12   58.19    7.60
  28   2 -12   60.49    5.10
 -28   2  12   49.40    6.10
 -28   2  12   42.10    6.70
 -26  -2  12  167.98   13.20
 -26  -2  12  144.19   14.70
 -26  -2  12  155.58   13.70
 -26   2  12  172.38   13.60
 -26   2  12  173.18   13.90
  26   2 -12  184.28   13.30
 -24  -2  12   39.40    6.50
  24  -2 -12   52.29    4.60
 -24   2  12   43.70    7.90
  22  -2 -12   24.30    4.70
 -22  -2  12   24.30    7.00
 -22  -2  12   20.20    6.20
 -22   2  12   36.40    8.00
  22   2 -12   11.20    4.70
 -20  -2  12  164.38   15.50
 -20  -2  12  188.48   15.10
 -20  -2  12  201.98   15.00
  20   2 -12  183.08   19.10
 -20   2  12  187.38   16.60
 -18  -2  12   49.60   11.90
 -18  -2  12   45.20   10.00
  18  -2 -12   46.70    6.60
 -18  -2  12   45.90    7.70
 -18  -2  12   41.80    6.80
 -18   2  12   29.50   11.80
  18   2 -12   72.99   13.70
 -18   2  12   45.40    9.30
  18   2 -12   52.99    5.60
 -16  -2  12   21.30    9.90
  16  -2 -12    9.20    7.10
  16  -2 -12    7.30    2.20
 -16  -2  12    3.10    1.80
 -16  -2  12   23.50   10.80
 -16   2  12   28.80   11.40
  16   2 -12    5.30    1.90
  16   2 -12    4.40    5.60
 -16   2  12   11.80    3.00
 -14  -2  12  169.58   15.00
  14  -2 -12  152.58   12.90
 -14  -2  12  159.88   16.40
  14  -2 -12  151.98   17.10
 -14  -2  12  172.28   13.40
  14  -2 -12  125.89   13.80
 -14   2  12  168.38   13.70
  14   2 -12  147.39   13.00
  14   2 -12  146.99   15.70
 -12  -2  12  164.78   12.30
  12  -2 -12  151.98   15.80
  12  -2 -12  150.38   12.60
  12  -2 -12  157.98   15.10
 -12  -2  12  139.19   14.70
  12   2 -12  137.09   16.40
  12   2 -12  127.79   12.70
  12   2 -12  178.48   15.90
  10  -2 -12   14.40    6.20
  10  -2 -12   27.90    4.50
  10   2 -12   26.50    5.60
  -8  -2  12   95.49   10.00
  -8  -2  12  101.69   12.00
   8  -2 -12   83.79   10.90
   8  -2 -12   81.99    8.50
  -8  -2  12   85.39   14.10
   8   2 -12   70.19   11.30
   8   2 -12   62.69   11.30
  -8   2  12   95.89   11.00
  -6  -2  12  104.79   12.00
  -6  -2  12  131.69   14.50
  -6   2  12  119.89   13.00
  -4  -2  12   93.29   10.00
  -4  -2  12   98.19   12.30
   4  -2 -12   82.89   10.40
   4   2 -12   82.39   11.10
   4   2 -12   79.39   12.90
   2  -2 -12   23.50    6.60
  -2  -2  12   54.89   12.20
   2  -2 -12   27.80    9.30
   2  -2 -12   18.10    8.40
   2   2 -12   30.40    9.40
   2   2 -12   31.60    6.40
   0  -2 -12  119.59   10.80
   0  -2  12  137.99   15.60
   0  -2 -12  145.19   13.20
   0  -2 -12  123.59   12.00
   0  -2  12  155.48   11.00
   0  -2 -12  134.89   13.00
   0  -2 -12  135.59   13.00
   0   2 -12  160.88   15.00
   0   2 -12  122.29   12.00
  -2  -2 -12  142.49   12.00
  -2  -2 -12  163.48   14.30
  -2  -2 -12  126.29   14.20
  -2  -2 -12  162.98   13.20
   2  -2  12  176.08   12.70
   2  -2  12  150.48   14.30
  -2  -2 -12  141.99   13.10
  -2   2 -12  147.99   12.50
  -2   2 -12  149.69   16.20
   4  -2  12   10.40    4.90
   4  -2  12   13.00    5.60
  -4  -2 -12   10.00    4.20
  -4  -2 -12   13.50    5.10
  -4  -2 -12   23.40    7.20
   4   2  12   21.50   12.10
  -4   2 -12   19.00    4.20
  -4   2 -12   10.40    6.60
  -6  -2 -12  118.69   12.00
  -6  -2 -12  105.59   13.20
  -6  -2 -12   93.59    9.10
  -6  -2 -12  116.99   11.10
  -6  -2 -12  107.79    8.80
  -6   2 -12  120.69   10.30
   6   2  12   79.49   16.80
  -6   2 -12  106.39   15.80
  -8  -2 -12  315.97   22.50
  -8  -2 -12  254.77   21.30
  -8  -2 -12  276.77   21.20
  -8  -2 -12  259.57   22.40
  -8   2 -12  263.27   27.60
   8   2  12  302.37   25.70
  -8   2 -12  269.97   21.60
 -10  -2 -12   11.80    4.90
 -10   2 -12   17.20    5.60
 -12  -2 -12   77.59    8.50
 -12  -2 -12   74.29    7.50
 -12   2 -12   85.89    9.50
 -14  -2 -12  164.08   14.20
 -14  -2 -12  189.88   14.70
  14  -2  12  197.28   17.10
 -14  -2 -12  176.18   15.00
 -14   2 -12  193.08   14.60
 -16  -2 -12   77.99    7.40
 -16  -2 -12   77.49    7.00
  16   2  12   70.29    9.00
 -16   2 -12   74.39    7.30
 -16   2 -12   78.19    8.50
 -18  -2 -12   40.00    4.90
 -18  -2 -12   33.70    5.50
 -18   2 -12   43.30    5.90
 -27  -3  12   32.30    4.50
 -27  -3  12   41.60    5.70
 -27   3  12   46.80    5.00
  27   3 -12   35.50    4.40
 -25  -3  12   44.10    6.90
 -25  -3  12   39.40    5.10
 -25  -3  12   41.60    6.00
  25   3 -12   48.60    5.30
 -25   3  12   36.40    5.60
 -23  -3  12  106.29   10.10
  23  -3 -12  104.99   11.10
 -23  -3  12   94.89   11.30
 -23  -3  12  122.49   10.10
  23   3 -12  125.19    9.40
 -23   3  12  128.49   10.80
 -21  -3  12   97.49   10.20
 -21  -3  12  108.39    9.00
 -21  -3  12  103.99    9.00
  21   3 -12   93.49    8.60
 -19  -3  12   17.70    5.20
  19   3 -12    9.40    4.20
  17  -3 -12   46.10    7.50
  17  -3 -12   29.50    5.50
 -17   3  12   41.30    6.70
  17   3 -12   41.40    5.10
 -15  -3  12  206.38   15.80
  15  -3 -12  217.98   16.20
 -15  -3  12  213.18   16.00
 -15  -3  12  174.28   17.70
  15  -3 -12  202.88   16.60
  15   3 -12  208.68   15.80
 -15   3  12  199.28   16.30
  13  -3 -12   17.90    5.30
 -11  -3  12  135.09   11.80
  11  -3 -12  150.48   11.60
 -11  -3  12  119.09   18.70
 -11  -3  12  163.08   15.80
 -11  -3  12  148.59   12.90
 -11  -3  12  129.59   11.80
  11  -3 -12  134.19   12.20
  11  -3 -12  151.28   16.40
  11   3 -12  147.99   11.30
 -11   3  12  121.49   14.90
  11   3 -12  172.18   16.90
  -9  -3  12  149.79   16.80
  -9  -3  12  158.38   13.40
   9  -3 -12  157.38   19.50
   9  -3 -12  175.88   13.00
   9  -3 -12  149.49   13.80
  -9  -3  12  178.58   14.60
  -9  -3  12  149.39   13.50
   9  -3 -12  162.28   16.50
  -9  -3  12  165.18   17.80
  -9   3  12  159.48   16.40
   9   3 -12  163.68   12.60
   9   3 -12  172.08   18.00
   9   3 -12  184.78   17.20
   7  -3 -12   10.70    3.90
  -7  -3  12   21.60    7.90
  -7  -3  12   17.40    9.10
   7  -3 -12   10.10    4.70
  -7  -3  12   19.30    4.70
   7  -3 -12   19.80    6.40
  -7  -3  12   23.70   10.50
  -7   3  12   14.60    5.90
   7   3 -12   17.10    6.30
  -5  -3  12   23.60   10.00
  -5  -3  12   34.90   11.90
   5  -3 -12   18.20    4.00
  -5  -3  12   22.90    4.90
  -5  -3  12   19.90    6.20
   5  -3 -12   21.60    9.10
   5  -3 -12   10.20    4.60
   5  -3 -12   15.40    6.00
  -5   3  12   51.49   15.10
   5   3 -12   10.60    4.90
  -3  -3  12  158.58   16.00
  -3  -3  12  135.09   13.30
   3  -3 -12  148.69   15.00
   3  -3 -12  173.28   12.70
   3  -3 -12  186.08   14.00
  -3  -3  12  156.58   13.40
  -3  -3  12  141.09   12.90
  -3  -3  12  168.38   17.30
   3  -3 -12  197.98   18.30
   3   3 -12  174.08   16.40
   1  -3 -12  161.08   12.50
  -1  -3  12  140.09   16.10
  -1  -3  12  137.89   12.30
  -1  -3  12  130.29   11.90
  -1  -3  12  129.39   12.30
   1  -3 -12  146.59   14.70
  -1   3  12  189.98   18.00
   1   3 -12  170.18   16.20
   1   3 -12  139.89   12.00
  -1  -3 -12   20.90    7.30
   1  -3  12   15.20    6.00
  -1  -3 -12   21.10    7.30
  -1  -3 -12   12.80    3.40
   3  -3  12  236.58   20.70
   3  -3  12  264.87   19.70
  -3  -3 -12  214.98   21.20
  -3  -3 -12  256.87   20.60
  -3  -3 -12  254.27   19.80
   3  -3  12  266.97   20.10
   3  -3  12  297.17   21.20
  -3  -3 -12  279.47   20.70
  -5  -3 -12   84.09    9.00
  -5  -3 -12   70.49    7.10
   5  -3  12   74.79    9.10
  -5  -3 -12   68.49    7.80
   5  -3  12   60.59    8.40
   5  -3  12   65.69   10.90
  -5  -3 -12   74.39    8.50
  -5   3 -12   84.99    8.10
  -7  -3 -12   18.40    6.80
   7  -3  12   44.40   12.30
  -7  -3 -12   18.40    4.90
  -7  -3 -12   19.10    6.80
  -7  -3 -12   20.60    7.00
  -7   3 -12   23.30    6.40
  -9  -3 -12  125.59   10.10
  -9  -3 -12  118.99   10.70
  -9  -3 -12  134.79   10.80
  -9   3 -12  102.59   10.70
 -11  -3 -12  173.08   15.50
 -11  -3 -12  187.98   14.70
 -11  -3 -12  192.88   14.90
 -11   3 -12  181.18   15.60
 -13  -3 -12   54.99    5.90
 -13  -3 -12   43.90    6.10
 -13  -3 -12   51.89    6.40
 -15  -3 -12   60.89    5.30
 -15  -3 -12   49.20    6.40
  22  -4 -12   19.80    5.30
 -22  -4  12   11.00    3.90
 -22  -4  12   10.20    5.30
 -22  -4  12   17.00    3.70
  22   4 -12    9.00    3.50
 -20  -4  12   52.09    6.90
  20  -4 -12   60.59    7.70
 -20  -4  12   41.30    7.40
 -20  -4  12   56.99    6.10
  20   4 -12   63.29    6.40
  18  -4 -12  146.99   13.80
 -18  -4  12  169.08   13.60
 -18  -4  12  165.28   12.80
 -18  -4  12  154.48   13.40
 -18  -4  12  134.99   15.40
 -18  -4  12  185.08   13.80
  18   4 -12  158.98   13.30
 -16  -4  12   14.70    4.50
  16  -4 -12   15.40    6.40
  16   4 -12   11.10    5.50
 -14  -4  12   69.69    8.10
 -14  -4  12   67.49    9.10
 -14  -4  12   71.89    7.00
  14  -4 -12   73.59    7.40
 -12  -4  12  162.48   14.50
 -12  -4  12  194.88   14.50
 -12  -4  12  181.08   14.10
  12  -4 -12  171.08   14.40
 -12  -4  12  174.48   15.50
  12  -4 -12  174.68   14.80
 -12  -4  12  189.08   14.90
  12   4 -12  171.18   13.90
 -10  -4  12   16.60    4.40
   8  -4 -12   39.50    4.50
  -8  -4  12   24.60    5.50
   8  -4 -12   38.40    6.10
  -8  -4  12   32.70    5.80
  -8  -4  12   38.70    6.90
  -8  -4  12   28.60    5.30
  -8  -4  12   41.20    7.90
  -6  -4  12  276.67   23.10
  -6  -4  12  300.87   23.30
   6  -4 -12  317.37   23.40
  -6  -4  12  282.77   23.20
   6  -4 -12  309.27   23.00
  -6  -4  12  319.87   23.10
   6  -4 -12  305.47   23.40
  -6  -4  12  294.07   23.90
  -4  -4  12   23.10    5.50
  -4  -4  12   28.20    5.60
  -4  -4  12   34.10    5.80
   4   4 -12   22.80    6.00
  -2  -4  12   15.60    4.80
   2  -4 -12   21.50    4.50
  -2  -4  12   17.60    4.70
  -2  -4  12   28.40    7.40
   0  -4  12  173.18   13.40
   0  -4 -12  163.68   13.90
   0  -4  12  166.98   13.90
   0  -4 -12  151.28   14.70
   0  -4 -12  164.78   13.10
   0  -4  12  141.49   14.70
   0  -4  12  170.68   13.50
   0   4 -12  175.58   13.40
   2  -4  12  106.29   11.60
   2  -4  12  107.69   10.80
   2  -4  12  104.59   12.10
  -2  -4 -12  117.69   10.20
   2  -4  12  105.39    9.80
  -2  -4 -12  112.79    9.70
   4  -4  12   12.50    6.00
  -4  -4 -12   15.40    5.20
  -4  -4 -12   16.70    5.90
   4  -4  12   24.20   11.50
  -4  -4 -12   14.20    7.40
  -4  -4 -12   13.80    6.10
  -4   4 -12   12.50    5.80
  -6  -4 -12  231.98   17.00
   6  -4  12  225.88   18.30
  -6  -4 -12  220.68   17.20
   6  -4  12  197.58   18.30
   6  -4  12  200.58   18.60
   6  -4  12  197.68   19.40
  -6  -4 -12  230.28   17.40
  -6   4 -12  219.68   17.00
  -8  -4 -12   94.79    8.30
  -8  -4 -12   91.79    8.50
  -8  -4 -12   84.49    8.70
  -8   4 -12   78.79    8.30
 -10  -4 -12   10.30    3.40
 -10  -4 -12   16.30    4.20
 -10  -4 -12   19.60    4.40
 -13  -5  12    0.10    0.80
 -13  -5  12    0.10    0.80
 -13  -5  12    2.30    2.10
  13  -5 -12    2.00    1.00
 -11  -5  12   47.20    6.40
 -11  -5  12   32.10    7.20
  11  -5 -12   44.40    6.20
 -11  -5  12   44.90    5.90
 -11  -5  12   50.19    5.40
  -9  -5  12   67.49    6.90
  -9  -5  12   84.39    6.90
  -9  -5  12   87.89    8.80
   9  -5 -12   79.09    8.00
  -9  -5  12   82.09    8.70
   9   5 -12   76.79    7.00
  -7  -5  12   27.20    5.00
  -7  -5  12   25.40    5.90
  -7  -5  12   25.60    4.10
  -7  -5  12   32.30    6.50
  -5  -5  12   34.20    4.40
  -5  -5  12   29.70    5.60
   5  -5 -12   15.20    8.00
  -5  -5  12   33.30    5.90
   5  -5 -12   43.60    5.60
  -5  -5  12   29.90    6.30
   3  -5 -12   69.39    7.50
  -3  -5  12   75.69    8.40
  -3  -5  12   84.49    7.10
  -3  -5  12   80.29    7.40
  -3  -5  12   84.69    7.60
  -1  -5  12   48.40    5.50
  -1  -5  12   44.10    6.60
   1  -5 -12   33.20    6.70
  -1  -5  12   45.20    6.30
   1  -5 -12   41.80    5.80
  -1  -5  12   54.99    5.70
  -1  -5 -12   12.00    4.00
 -32   0  13    8.40    2.70
  30   0 -13    0.90    1.20
 -30   0  13    0.00    0.90
 -30   0  13   -1.00    1.40
 -28   0  13    0.00    1.40
 -28   0  13    0.30    1.10
  28   0 -13    0.10    1.30
 -26   0  13    0.30    1.60
 -24   0  13   -1.00    1.90
 -24   0  13   -1.20    1.20
  24   0 -13    1.90    2.20
  22   0 -13   -3.20    2.60
  20   0 -13   -0.20    8.20
  20   0 -13   14.60    6.90
  18   0 -13    4.30    2.20
 -18   0  13    4.00    6.40
  18   0 -13    3.10    2.80
 -18   0  13   -7.70    5.40
  18   0 -13    3.60    7.60
 -16   0  13    1.00    5.20
  16   0 -13   -2.20    6.70
 -16   0  13    2.60    2.40
  16   0 -13    1.80    2.70
 -14   0  13    2.20    4.80
  14   0 -13   -3.20    2.30
  14   0 -13    2.50    2.10
  14   0 -13    8.20    6.40
 -14   0  13   -2.50    2.30
  12   0 -13    0.90    4.90
 -12   0  13    3.50    4.20
  12   0 -13    4.70    2.20
  12   0 -13   14.50    5.50
 -10   0  13    5.10    3.60
  10   0 -13    3.40    4.20
   8   0 -13   -0.50    3.90
  -8   0  13    0.50    4.10
  -6   0  13    0.30    3.60
   6   0 -13   -2.40    4.20
  -4   0  13   -0.20    3.90
   4   0 -13   -5.00    4.20
   2   0 -13    3.90    4.60
   0   0 -13    0.70    1.80
   0   0  13   -1.10    4.30
   0   0 -13    2.50    1.40
   0   0 -13   -0.20    5.10
  -2   0 -13    0.20    1.40
  -2   0 -13    8.80    7.20
   2   0  13    0.00    4.70
   2   0  13    3.30    7.00
  -4   0 -13   -0.20    1.50
  -4   0 -13   -0.60    6.00
  -4   0 -13    3.90    6.10
   4   0  13    3.90    6.80
  -4   0 -13    0.60    2.10
   4   0  13   -3.00    6.20
  -6   0 -13   -2.30    2.00
  -6   0 -13   -1.00    1.50
  -6   0 -13   -1.80    5.50
  -8   0 -13   13.50    6.20
 -12   0 -13   16.00    7.80
  12   0  13   23.10    6.60
  14   0  13   16.80    6.60
 -16   0 -13   -0.50    1.20
  16   0  13    2.20    1.30
  18   0  13    0.00    1.00
 -18   0 -13   -0.70    1.10
 -31  -1  13    7.10    3.40
 -31   1  13    6.10    3.10
  31   1 -13    9.40    2.70
 -29  -1  13   -0.30    1.00
 -29  -1  13   -0.60    1.60
  29   1 -13   -1.70    1.60
 -29   1  13    0.60    1.00
 -29   1  13    0.80    1.50
 -27  -1  13   10.70    5.60
 -27   1  13   10.40    4.90
  27   1 -13    9.30    3.90
 -27   1  13    9.00    4.90
 -25  -1  13   15.60    5.70
 -25  -1  13   11.60    5.80
 -25   1  13   21.30    6.20
 -23  -1  13    0.40    2.30
 -23  -1  13   -0.30    1.10
  23  -1 -13    1.70    1.80
  23   1 -13    2.40    2.30
 -21  -1  13   -1.20    2.50
  21  -1 -13   11.90    4.60
 -21  -1  13    0.20    1.20
 -21   1  13    2.20    3.30
  21   1 -13    0.20    2.40
  21   1 -13    2.60    2.20
 -19  -1  13   38.40   10.90
  19  -1 -13   38.60    5.40
  19  -1 -13   39.00   13.80
 -19   1  13   30.50   12.30
 -19   1  13   50.89   10.20
 -17  -1  13    4.30    5.70
 -17  -1  13   10.50    5.80
  17  -1 -13    7.10    6.70
 -17  -1  13    5.40    2.80
  17  -1 -13    3.50    1.70
  17   1 -13    5.10    6.60
 -17   1  13    3.70    6.10
 -17   1  13    5.50    3.20
  17   1 -13   11.20    5.60
  15  -1 -13   10.90    6.10
 -15  -1  13    3.20    5.30
  15  -1 -13    3.30    2.10
 -15  -1  13    2.40    4.60
 -15  -1  13    2.00    2.90
  15  -1 -13    5.30    1.90
  15   1 -13    2.80    5.10
  15   1 -13    9.00    2.50
 -15   1  13    9.60    5.70
 -15   1  13   19.10    8.20
 -13  -1  13    1.30    4.40
  13  -1 -13    1.30    1.80
 -13  -1  13   -3.20    2.40
  13  -1 -13    2.10    5.70
  13  -1 -13   -1.20    2.20
 -13  -1  13    0.10    5.10
  13   1 -13   -1.40    2.20
  13   1 -13   -3.50    5.10
 -13   1  13    2.40    5.40
  11  -1 -13    2.70    1.90
  11  -1 -13    1.20    4.50
 -11  -1  13    7.10    4.80
  11  -1 -13    1.80    2.10
  11   1 -13    1.60    2.00
  11   1 -13    0.60    4.70
 -11   1  13    2.10    4.70
 -11   1  13    5.00    2.40
   9  -1 -13    4.50    2.10
  -9  -1  13    4.50    4.30
   9  -1 -13    1.80    1.50
   9  -1 -13    3.10    4.40
   9   1 -13    3.20    4.90
   9   1 -13    2.90    1.80
   9   1 -13   17.40    5.80
  -9   1  13    0.70    4.00
  -7  -1  13   16.80    8.00
   7  -1 -13   15.70    7.10
   7  -1 -13   12.90    4.40
   7   1 -13   21.80    7.00
   7   1 -13   10.70    4.70
  -7   1  13   10.60    4.30
  -7   1  13    6.00    5.50
  -5  -1  13    1.10    3.70
   5  -1 -13    2.50    1.90
   5  -1 -13   13.90    6.00
   5  -1 -13    2.40    4.40
   5   1 -13    1.70    4.10
  -5   1  13   -5.90    4.90
  -5   1  13    3.50    4.20
   5   1 -13   -2.50    6.50
   3  -1 -13    0.30    1.30
   3  -1 -13    0.70    4.70
  -3  -1  13    4.00    4.30
   3  -1 -13   -0.40    1.50
   3   1 -13    4.80    5.00
   3   1 -13    6.50    7.40
  -3   1  13    6.00    4.80
   3   1 -13    1.70    1.90
  -3   1  13    1.30    4.90
   3   1 -13   -1.60    1.50
   1  -1 -13    1.30    1.40
  -1  -1  13    4.10    4.50
   1  -1 -13    0.30    2.30
   1  -1 -13    2.80    1.50
   1  -1 -13    1.10    4.40
  -1   1  13   22.30    9.00
  -1   1  13    0.40    5.30
   1   1 -13    2.60    2.00
   1   1 -13    6.60    5.10
   1   1 -13    8.70    6.80
   1   1 -13   14.90    5.50
   1  -1  13    6.80    4.50
  -1  -1 -13    0.40    2.20
  -1  -1 -13    1.60    1.40
  -1  -1 -13    0.50    4.60
  -1  -1 -13    1.90    1.70
  -1  -1 -13    0.90    1.40
  -1   1 -13   -1.10    8.30
  -1   1 -13    2.20    1.80
  -1   1 -13    1.40    1.40
   1   1  13   -0.80    5.40
   1   1  13    5.90    6.00
  -3  -1 -13    1.50    1.40
  -3  -1 -13   -0.40    1.60
   3  -1  13   -2.40    4.80
  -3  -1 -13    1.60    1.50
  -3  -1 -13   -2.00    4.30
  -3  -1 -13    1.90    1.40
  -3   1 -13   -1.60    1.30
   3   1  13    3.40    5.80
  -3   1 -13   -2.40    9.20
  -3   1 -13   -2.10    1.50
  -5  -1 -13   13.10    7.50
   5  -1  13    0.50    5.30
  -5  -1 -13   10.60    5.00
  -5  -1 -13    7.20    3.10
   5   1  13   16.50    9.60
  -5   1 -13   13.40    8.30
  -7  -1 -13   43.50    7.20
  -9  -1 -13    1.20    2.30
  -9  -1 -13    0.50    1.40
   9  -1  13    0.70    1.30
  -9   1 -13    1.60    2.00
 -11  -1 -13   14.00    4.00
 -11  -1 -13   15.00    7.00
 -11   1 -13   13.40    6.40
 -13  -1 -13   10.50    5.40
  13  -1  13   20.20    6.80
 -15  -1 -13    2.60    1.50
  15  -1  13    0.30    1.20
 -15  -1 -13    9.60    4.10
 -15   1 -13    2.10    1.30
  15   1  13   12.40    5.50
  17   1  13    8.50    5.20
 -19  -1 -13    1.30    0.90
  30   2 -13   16.30    3.40
 -28  -2  13    0.20    1.30
 -28  -2  13   -0.80    0.80
 -28   2  13    0.10    1.40
  28   2 -13    0.10    1.60
 -22  -2  13   24.40    7.30
 -20  -2  13   13.70    5.10
  20   2 -13   17.40    4.70
 -20   2  13   18.80    7.10
 -18  -2  13    1.50    1.30
  18  -2 -13    0.60    1.90
 -18  -2  13   -1.10    1.80
 -18   2  13    1.60    2.20
  18   2 -13    0.30    1.80
  16  -2 -13   84.89   14.90
 -16  -2  13   63.19   11.50
 -16  -2  13   95.19   13.40
 -16   2  13   69.49   12.80
  16   2 -13   55.39   13.80
  14  -2 -13    0.90    6.50
  14  -2 -13    1.70    1.90
 -14  -2  13   -0.90    1.70
 -14  -2  13    0.10    5.60
 -14  -2  13   13.40    5.80
 -14  -2  13   -3.60    5.50
 -14   2  13    4.10    5.30
  14   2 -13   -1.70    5.10
 -14   2  13    1.10    2.20
  14   2 -13   -2.70    1.70
  12  -2 -13   34.80    8.80
  12  -2 -13   11.90    6.90
  12  -2 -13   18.20    5.80
 -12  -2  13   10.80    5.40
 -12  -2  13   12.50    4.20
 -12  -2  13   19.20    5.30
 -12  -2  13   27.40   12.00
  12   2 -13   17.10    4.50
 -12   2  13   20.10   10.50
  10  -2 -13    0.80    5.20
 -10  -2  13   -1.60    4.70
  10  -2 -13    2.80    2.50
 -10  -2  13   11.10    6.20
 -10  -2  13   -4.10    4.80
 -10  -2  13    1.20    0.90
  10  -2 -13    3.30    1.50
  10   2 -13   13.00    4.40
  10   2 -13   -4.80    5.00
  10   2 -13    2.50    5.20
 -10   2  13    4.50    4.90
  -8  -2  13    2.60    4.60
   8  -2 -13   -0.10    1.50
   8  -2 -13   -0.10    4.40
  -8  -2  13    0.80    1.00
   8  -2 -13    0.20    2.60
   8  -2 -13    1.10    1.30
  -8  -2  13   29.90   13.20
   8   2 -13    3.00    1.60
  -8   2  13   -2.30    5.00
   8   2 -13   23.40   11.70
   8   2 -13    0.10    5.00
   6  -2 -13    2.80    1.30
  -6  -2  13   -0.90    1.10
  -6  -2  13    0.60    1.60
   6  -2 -13    1.20    1.40
  -6  -2  13    0.50    4.00
   6  -2 -13    3.40    2.20
   6  -2 -13    2.30    4.70
  -6   2  13    0.80    5.00
   6   2 -13   -1.60    1.90
   6   2 -13   -0.90    1.50
   6   2 -13    5.10    5.50
  -6   2  13    1.60    4.60
   6   2 -13    3.60    4.80
   4  -2 -13    1.50    1.50
   4  -2 -13    0.90    1.90
  -4  -2  13    1.80    4.80
  -4  -2  13   -0.60    1.90
   4  -2 -13   -2.10    4.10
   4  -2 -13   -1.10    1.30
  -4   2  13    4.10    5.20
   4   2 -13   12.90    5.50
   4   2 -13   -0.20    6.40
   4   2 -13    3.00    2.00
   4   2 -13    0.70    5.60
  -4   2  13   -1.90    5.20
   2  -2 -13   61.59    8.30
   2  -2 -13   30.60    7.70
   2  -2 -13   43.90    8.40
  -2  -2  13   38.80    5.50
  -2  -2  13   46.30    8.90
   2  -2 -13   48.70    7.00
   2  -2 -13   44.20    4.70
  -2   2  13   47.50   12.40
   2   2 -13   34.10   10.50
   2   2 -13   48.00    5.70
   0  -2  13    6.90    4.00
   0  -2 -13   13.30    3.80
   0  -2 -13   22.60    6.40
   0  -2 -13    5.80    5.00
   0  -2  13    8.40    4.80
   0   2  13   24.90   12.40
   0   2 -13   13.70    6.40
   0   2 -13   14.00    4.60
  -2  -2 -13    6.60    5.50
  -2  -2 -13   11.60    6.30
   2  -2  13    1.90    5.30
  -2  -2 -13    6.30    1.60
   2  -2  13    3.00    1.70
  -2   2 -13    8.00    3.80
  -2   2 -13   13.80    5.20
  -4  -2 -13    0.60    1.40
   4  -2  13   -1.00    2.70
  -4  -2 -13    1.30    1.60
  -4  -2 -13    1.60    1.20
  -4  -2 -13   17.30    7.30
  -4   2 -13    0.50    1.80
  -6  -2 -13   12.60    3.90
  -6  -2 -13   10.50    5.20
  -6   2 -13   12.80    6.00
  -8  -2 -13   18.00    6.50
  -8  -2 -13   23.90    4.70
  -8  -2 -13   10.30    5.10
  -8   2 -13   24.10    5.70
 -10  -2 -13   14.50    4.80
 -10  -2 -13   15.50    5.10
 -12  -2 -13   13.50    5.60
 -12  -2 -13   13.80    4.10
 -12  -2 -13    6.70    2.90
 -12   2 -13   23.00    5.80
 -14  -2 -13   13.80    4.20
 -14  -2 -13   20.20    4.80
 -14   2 -13   14.70    4.00
 -27  -3  13    0.10    0.70
  27   3 -13    0.40    1.20
  25   3 -13   11.00    3.40
 -23  -3  13    8.80    4.30
 -23   3  13   10.10    5.90
  23   3 -13    3.80    1.50
 -21  -3  13   23.60    7.00
 -17  -3  13   13.40    7.10
 -17  -3  13   28.70    5.50
 -17   3  13   19.20    5.90
  17   3 -13   16.50    4.80
 -15  -3  13   15.90    5.70
 -15  -3  13   27.60    5.50
  15  -3 -13   22.10    5.30
  15   3 -13   25.50    4.80
 -13  -3  13   12.30    4.30
 -11  -3  13   20.70    4.30
  11  -3 -13   16.20    4.60
 -11  -3  13   26.20    6.70
 -11  -3  13   15.90    5.50
 -11  -3  13   12.10    7.00
  11   3 -13    8.30    3.90
   9  -3 -13   12.50    4.40
  -9  -3  13   21.70    4.30
   9  -3 -13   33.90   10.60
  -9  -3  13   12.10    4.50
   7  -3 -13   16.70    4.10
  -7  -3  13   13.00    4.50
   7  -3 -13    8.70    3.70
  -7  -3  13   22.50    4.20
   7  -3 -13   22.90    6.60
   5  -3 -13   69.19    8.10
  -5  -3  13   50.19    6.00
   5  -3 -13   54.19    5.80
  -5  -3  13   54.69    6.70
   5   3 -13   65.99    7.10
   3  -3 -13   60.29    5.70
  -3  -3  13   52.69    6.30
  -3  -3  13   55.59    6.90
   3  -3 -13   60.89   11.00
   3   3 -13   56.49    6.00
   1  -3 -13   17.80    8.00
   1  -3 -13    9.50    3.90
  -1  -3 -13   58.19    6.10
  -1  -3 -13   53.69    8.20
  -1   3 -13   51.99    5.40
  -3  -3 -13   25.30    4.90
   3  -3  13   34.20    5.90
  -3  -3 -13   42.50    6.90
   3  -3  13   21.30    9.60
  -3  -3 -13   27.00    6.30
  -3   3 -13   32.80    6.60
  -5  -3 -13   37.00    5.10
  -5  -3 -13   34.30    6.60
  -5  -3 -13   25.60    7.30
  -5   3 -13   37.00    6.30
  -7  -3 -13   16.60    6.60
  -7  -3 -13   17.00    4.80
  -7   3 -13   13.30    5.60
  -9  -3 -13    3.40    1.60
  -9  -3 -13    9.00    4.80
  -9  -3 -13    5.60    2.50
  -9   3 -13    0.70    2.00
 -11  -3 -13   13.80    4.10
 -11  -3 -13   17.90    5.50
 -11   3 -13   13.90    4.90
  20  -4 -13   25.10    4.90
 -18  -4  13    1.80    0.90
  18  -4 -13    1.90    1.00
 -18  -4  13    1.80    1.70
 -18  -4  13    1.50    1.00
  18   4 -13    2.70    1.80
 -16  -4  13   17.60    4.50
  16  -4 -13   14.30    5.80
 -16  -4  13   19.80    6.10
 -16  -4  13   10.20    5.40
  16   4 -13   18.90    4.90
 -14  -4  13   11.10    4.10
  14  -4 -13   27.40    4.90
 -14  -4  13   17.60    5.40
  14  -4 -13   18.50    4.90
  14   4 -13   16.70    4.60
 -12  -4  13   41.20    5.10
 -12  -4  13   39.70    6.10
  12  -4 -13   38.50    5.80
 -12  -4  13   38.80    8.80
 -12  -4  13   32.50    6.10
  12  -4 -13   31.30    6.60
 -10  -4  13   34.30    7.30
  10  -4 -13   22.60    6.40
 -10  -4  13   28.90    5.80
 -10  -4  13   26.70    4.80
  -8  -4  13   28.10    5.80
  -8  -4  13   27.00    6.10
   8  -4 -13   14.60    6.20
  -8  -4  13   31.70    4.60
  -8  -4  13   19.00    8.40
   8   4 -13   18.00    6.70
  -6  -4  13   31.00    8.10
   6  -4 -13   48.30    8.40
   6  -4 -13   50.79    5.20
  -6  -4  13   43.60    6.40
   6  -4 -13   33.00    5.90
  -6  -4  13   37.70    5.70
  -6  -4  13   34.70    5.80
   6   4 -13   41.30    5.90
  -4  -4  13   23.80    4.90
   4  -4 -13   32.00    5.10
   4  -4 -13   32.80    7.30
  -4  -4  13   38.90    7.50
   4   4 -13   30.90    4.70
  -2  -4  13   48.60    6.30
  -2  -4  13   37.10    6.30
  -2  -4  13   44.40    5.70
  -2  -4  13   53.39    8.30
   2  -4 -13   43.50    5.40
   2  -4 -13   26.50    7.60
   2   4 -13   33.50    5.20
   0  -4  13   23.10    6.30
   0  -4  13   28.50    7.00
   0  -4  13   31.10    6.00
   0  -4  13   47.40    9.60
   0  -4 -13   35.30    5.40
   0  -4 -13   35.10    5.90
   0  -4 -13   25.20    7.00
  -2  -4 -13   12.20    4.70
   2  -4  13   21.90    5.40
  -2  -4 -13   13.20    6.00
   2  -4  13   20.70   10.10
  -2  -4 -13   25.90    5.70
  -2   4 -13   12.50    5.30
   6  -4  13   20.80    9.10
  -6  -4 -13   19.40    5.30
  -6  -4 -13   24.10    5.00
  -6   4 -13   23.70    4.70
  -8  -4 -13   -1.40    1.10
  -8  -4 -13    2.40    1.50
 -30   0  14   65.69    7.10
 -30   0  14   85.89    6.90
 -28   0  14   73.69    8.60
 -28   0  14   84.19    7.90
  28   0 -14   84.99    6.80
  26   0 -14    8.90    4.40
 -26   0  14   23.80    5.90
 -26   0  14   17.40    5.30
 -24   0  14  146.19   13.80
  24   0 -14  172.98   12.60
 -22   0  14  300.37   22.10
  22   0 -14  323.57   22.10
 -22   0  14  260.47   22.70
  22   0 -14  261.27   22.70
  20   0 -14   21.30    5.50
 -20   0  14   22.30    7.70
 -18   0  14  213.08   18.70
  18   0 -14  221.68   17.60
  18   0 -14  234.58   17.70
  16   0 -14  355.96   30.50
  16   0 -14  342.27   27.10
 -16   0  14  378.66   30.20
 -16   0  14  391.86   27.80
  16   0 -14  324.77   27.70
  14   0 -14   23.00    4.30
  14   0 -14   26.20    7.00
  14   0 -14   44.40   11.30
 -14   0  14   19.30    7.00
 -12   0  14  371.06   30.40
  12   0 -14  373.76   30.30
  12   0 -14  427.76   29.90
 -12   0  14  382.56   32.00
  12   0 -14  424.16   31.80
 -10   0  14  152.58   15.00
  10   0 -14  202.48   14.50
  10   0 -14  181.58   18.30
  10   0 -14  193.78   14.10
   8   0 -14   27.50    9.10
   8   0 -14   28.00    5.40
   6   0 -14   23.00    5.50
   6   0 -14   26.80   10.00
   6   0 -14   25.30    3.60
   6   0 -14   26.30    7.80
   4   0 -14  248.78   19.10
   4   0 -14  250.07   21.00
   4   0 -14  254.27   20.20
   4   0 -14  238.08   18.80
  -2   0  14  312.87   27.90
   2   0 -14  365.16   26.80
   2   0 -14  344.27   26.40
   2   0 -14  376.86   28.50
   2   0 -14  347.17   26.10
   0   0  14    8.50    5.50
   0   0 -14   12.00    2.20
   0   0 -14    8.70    6.10
   0   0 -14   12.00    2.50
   2   0  14  348.07   27.60
  -2   0 -14  335.57   25.20
  -2   0 -14  333.27   26.20
  -2   0 -14  312.27   24.70
  -4   0 -14  284.27   21.70
  -4   0 -14  287.47   21.20
  -4   0 -14  249.38   20.60
  -6   0 -14   38.80    5.90
   8   0  14  284.17   22.70
  -8   0 -14  295.47   22.20
  -8   0 -14  293.37   22.60
 -10   0 -14  165.38   13.00
 -10   0 -14  166.88   14.70
  12   0  14   14.40    5.00
 -12   0 -14   11.90    6.30
 -12   0 -14   14.10    4.10
  14   0  14   71.09    8.80
 -14   0 -14   79.59    6.40
 -29  -1  14   50.39    5.30
 -29  -1  14   65.39    5.90
  29   1 -14   46.10    4.80
 -29   1  14   54.29    5.30
 -27  -1  14  169.18   12.40
 -27  -1  14  147.79   12.50
 -27   1  14  161.28   12.40
 -27   1  14  161.78   13.10
  27   1 -14  138.49   12.30
 -25  -1  14  136.39   12.00
  25  -1 -14  130.49   11.00
 -25   1  14  131.49   11.70
  25   1 -14  150.98   11.40
 -23  -1  14    5.40    2.40
  23   1 -14   10.50    4.70
 -23   1  14   18.40    6.60
  23   1 -14   12.90    5.10
  21  -1 -14  186.48   14.20
 -21  -1  14  178.08   14.60
  21   1 -14  175.88   14.50
  21   1 -14  178.58   14.60
 -19  -1  14  233.68   19.00
  19  -1 -14  215.48   18.00
 -19  -1  14  219.58   18.10
 -19   1  14  218.18   19.00
  19   1 -14  261.17   18.60
 -17  -1  14   41.50    8.20
 -17  -1  14   31.60    5.20
  17  -1 -14   27.20    5.60
 -17   1  14   34.50    6.70
  17   1 -14   38.50    5.90
  17   1 -14   34.30    8.30
 -15  -1  14  130.19   17.10
  15  -1 -14  171.88   17.60
  15  -1 -14  153.48   14.20
 -15  -1  14  129.39   14.40
 -15  -1  14  163.28   13.40
  15  -1 -14  160.58   12.40
  15   1 -14  181.98   16.80
 -15   1  14  157.68   17.50
 -13  -1  14  230.58   19.70
  13  -1 -14  199.78   19.30
 -13  -1  14  216.68   16.90
  13   1 -14  198.98   19.90
  13   1 -14  217.78   16.70
 -13   1  14  226.18   16.70
  13   1 -14  178.58   17.40
 -13   1  14  235.28   19.10
  11  -1 -14   23.70    7.50
 -11  -1  14   37.20   10.00
  11  -1 -14   37.40    9.60
 -11  -1  14   19.50    4.40
  11   1 -14   21.30    8.70
 -11   1  14   32.00   10.00
  11   1 -14   28.70    5.60
 -11   1  14   15.70    6.90
  -9  -1  14   71.19    7.50
   9  -1 -14   72.29    9.00
   9  -1 -14   88.59    7.10
   9  -1 -14   89.99   11.10
  -9  -1  14   74.49   10.50
  -9   1  14   76.99   10.60
   9   1 -14   90.89   11.30
   9   1 -14   84.09    7.00
   9   1 -14   74.59    8.10
   7  -1 -14  307.37   22.20
   7  -1 -14  291.87   22.50
  -7  -1  14  277.17   22.60
   7  -1 -14  314.87   24.40
  -7  -1  14  242.58   23.80
   7   1 -14  299.37   22.10
  -7   1  14  301.77   24.60
   7   1 -14  285.57   22.50
   7   1 -14  314.37   24.60
   5  -1 -14   69.29    6.60
  -5  -1  14   68.39    7.30
  -5  -1  14   69.59    9.70
   5  -1 -14   79.29    7.70
   5  -1 -14  101.69   12.00
   5  -1 -14   82.49   10.30
  -5   1  14   72.49   10.80
  -5   1  14   85.69   13.20
   5   1 -14   72.09    9.00
   5   1 -14   79.89    7.30
   5   1 -14   77.19   11.40
   5   1 -14   75.19    6.60
  -3  -1  14   25.00    8.70
   3  -1 -14   34.50    5.50
   3  -1 -14   34.70    4.20
  -3  -1  14   26.10    5.50
   3  -1 -14   31.50    6.40
   3  -1 -14   27.60    8.60
   3  -1 -14   41.90    9.20
   3   1 -14   36.70    4.60
   3   1 -14   30.10    6.60
  -3   1  14   37.70   12.70
   3   1 -14   29.40    4.00
   3   1 -14   33.40   10.70
  -3   1  14   30.90   11.10
  -1  -1  14  198.28   16.50
   1  -1 -14  181.88   14.10
   1  -1 -14  149.49   16.50
   1  -1 -14  195.68   14.80
   1  -1 -14  184.38   15.40
   1   1 -14  168.68   14.90
   1   1 -14  154.18   14.00
  -1   1  14  195.48   19.00
   1   1 -14  201.38   14.50
   1   1 -14  225.88   24.00
  -1  -1 -14  144.09   12.00
  -1  -1 -14  145.39   14.40
  -1  -1 -14  147.39   11.50
  -1  -1 -14  138.69   12.60
   1  -1  14  135.29   14.60
  -1   1 -14  152.08   12.00
  -1   1 -14  166.78   12.50
  -3  -1 -14   34.10    4.30
  -3  -1 -14   37.60    5.90
  -3  -1 -14   26.80    6.10
  -3   1 -14   35.30    5.40
  -3   1 -14   34.30    5.70
  -5  -1 -14  247.18   20.20
  -5  -1 -14  259.17   19.90
  -5  -1 -14  249.08   19.50
  -5   1 -14  271.77   19.90
  -5   1 -14  260.47   20.30
  -7  -1 -14  216.58   17.10
  -7  -1 -14  224.98   18.20
  -7  -1 -14  224.68   17.40
  -7   1 -14  229.58   18.30
  -7   1 -14  221.28   17.40
  -9  -1 -14   10.90    3.80
  -9  -1 -14    1.60    2.40
  -9   1 -14   15.50    5.30
 -11  -1 -14  126.19   11.50
 -11  -1 -14  133.39   10.70
 -11   1 -14  134.59   10.80
  11   1  14  128.79   12.00
 -13  -1 -14  148.29   12.90
  13  -1  14  158.38   13.50
 -13  -1 -14  144.39   12.30
 -13   1 -14  156.48   12.40
  13   1  14  167.58   12.90
 -15  -1 -14   57.99    5.20
  15   1  14   53.99    6.10
 -15   1 -14   52.39    5.20
 -28  -2  14   93.79    7.40
 -28  -2  14   82.99    7.00
  28   2 -14   77.29    7.30
 -28   2  14   88.79    7.10
 -26  -2  14  108.49    9.50
 -26  -2  14  118.69   10.60
  26   2 -14  113.49    9.00
 -26   2  14  101.99    9.50
 -24  -2  14  199.78   14.80
 -24  -2  14  167.28   16.90
  24  -2 -14  179.28   14.30
  24   2 -14  165.08   14.80
  24   2 -14  211.58   14.80
 -24   2  14  200.18   15.10
 -22  -2  14   73.89    7.10
 -22   2  14   64.69    8.60
  22   2 -14   61.19    7.90
  22   2 -14   63.59    7.20
 -20  -2  14   39.80    8.90
  20  -2 -14   39.30    5.30
 -20  -2  14   30.70    5.70
  20   2 -14   37.30    5.90
 -18  -2  14  216.78   15.80
 -18  -2  14  180.38   15.90
 -18   2  14  194.08   16.00
  16  -2 -14  170.78   16.20
 -16  -2  14  203.48   15.20
 -16  -2  14  187.08   14.80
 -16   2  14  194.18   15.10
  16   2 -14  177.28   15.00
  14  -2 -14   67.19    8.10
 -14  -2  14   60.09    6.50
  14  -2 -14   50.79    6.30
 -14  -2  14   61.89    7.60
  14   2 -14   56.69    6.10
  12  -2 -14  106.09    9.00
  12  -2 -14   94.99   11.30
  12  -2 -14   88.89    9.80
 -12  -2  14  111.09    8.40
  12   2 -14  106.99   10.40
  12   2 -14  102.59    8.80
 -10  -2  14  200.38   14.80
  10  -2 -14  199.68   14.90
 -10  -2  14  184.78   15.00
  10  -2 -14  179.58   15.50
  10  -2 -14  171.28   17.00
  10   2 -14  212.48   14.90
  10   2 -14  200.58   15.50
   8  -2 -14  133.49    9.90
  -8  -2  14  120.49   10.40
  -8  -2  14  119.19   11.00
   8  -2 -14  132.59   12.70
   8  -2 -14  112.59   12.80
  -8  -2  14  109.69   12.80
   8   2 -14  139.49   10.90
   8   2 -14  119.19    9.60
   6  -2 -14  146.99   10.50
   6  -2 -14  113.99   11.40
  -6  -2  14  139.39   11.10
   6  -2 -14  148.59   12.30
  -6  -2  14  130.09   13.90
   6  -2 -14  120.29   13.70
   6   2 -14  133.99   11.00
   6   2 -14  111.79   10.00
   4  -2 -14  213.78   17.50
   4  -2 -14  217.88   17.60
  -4  -2  14  231.28   16.80
   4  -2 -14  201.48   16.50
   4   2 -14  223.08   17.10
   2  -2 -14   70.79    9.80
   2  -2 -14   93.99    7.60
   2  -2 -14   87.39    9.40
  -2  -2  14   96.39    7.80
   2  -2 -14   88.19    9.70
   2   2 -14   94.39    8.20
   0  -2 -14   52.59    8.20
   0  -2  14   40.80    6.20
   0  -2 -14   48.80    8.20
   0  -2 -14   55.89    7.70
   0  -2 -14   57.49    5.40
   0   2 -14   63.19    7.10
   0   2 -14   47.30    6.00
  -2  -2 -14  175.48   15.40
  -2  -2 -14  192.78   14.80
  -2  -2 -14  181.58   13.90
  -2  -2 -14  168.58   15.20
  -2   2 -14  165.98   14.50
  -2   2 -14  182.88   14.10
  -4  -2 -14  105.09   12.50
  -4  -2 -14  119.29   10.70
  -4  -2 -14  138.09   11.90
  -4  -2 -14  124.69   10.30
  -4   2 -14  121.99   11.20
  -4   2 -14  125.39   10.10
  -6  -2 -14   50.69    7.40
  -6  -2 -14   52.39    6.70
  -6   2 -14   50.69    6.50
  -8  -2 -14   70.09    7.60
  -8  -2 -14   75.79    7.20
  -8   2 -14   76.49    9.10
 -10  -2 -14  191.38   15.70
 -10  -2 -14  217.18   16.30
 -10   2 -14  206.88   16.20
 -12  -2 -14  109.99    9.30
 -12  -2 -14  118.59    9.60
 -12   2 -14  113.79    9.50
 -14  -2 -14   80.99    7.60
 -14  -2 -14   82.19    7.40
 -14   2 -14   94.79    7.10
  14   2  14   94.09    7.90
 -23  -3  14   20.50    4.00
 -23  -3  14   15.60    4.00
  23   3 -14   13.70    5.00
  23   3 -14   14.10    4.20
 -21  -3  14   53.39    6.00
  21   3 -14   50.89    6.20
 -19  -3  14   94.89    7.90
 -19  -3  14   81.69    8.80
 -19   3  14   83.89    9.40
 -17  -3  14   24.20    5.90
  17  -3 -14    9.70    4.80
 -17  -3  14   20.90    5.10
  17   3 -14   20.60    5.40
  15  -3 -14   86.79    7.90
 -15  -3  14   82.19    7.60
 -15  -3  14   71.99    8.40
  15   3 -14   86.69    7.60
 -13  -3  14  190.58   14.70
 -13  -3  14  197.98   14.90
  13   3 -14  172.38   14.60
  11  -3 -14   64.49    6.00
 -11  -3  14   51.79    6.00
  11  -3 -14   44.10    7.00
  11   3 -14   49.10    5.30
   9  -3 -14  138.09   12.40
   9  -3 -14  127.39   10.30
   9  -3 -14  140.49   11.00
  -9  -3  14  103.19   10.10
  -9  -3  14  115.59   10.10
   9   3 -14  120.69   10.50
   9   3 -14  115.59    9.60
  -7  -3  14  289.87   24.40
   7  -3 -14  333.17   24.80
   7  -3 -14  331.87   24.30
  -7  -3  14  313.47   24.60
   7   3 -14  343.67   24.60
  -5  -3  14  132.19   17.40
   5  -3 -14  135.69   11.30
  -5  -3  14  139.09   10.90
   5  -3 -14  118.89   10.20
  -5  -3  14  108.99   10.60
   5   3 -14  131.19   10.70
   3  -3 -14   67.89    6.40
   3  -3 -14   73.99    8.00
   3  -3 -14   60.99   10.00
  -3  -3  14   76.19    7.20
  -3  -3  14   76.89   12.50
   3   3 -14   55.39    6.90
   1  -3 -14  180.18   13.80
  -1  -3  14  192.08   16.80
   1  -3 -14  163.88   14.60
   1  -3 -14  176.98   15.00
  -1  -3  14  189.68   14.20
   1   3 -14  157.88   13.90
   1  -3  14   69.79   12.70
  -1  -3 -14   73.89    7.50
   1  -3  14   60.79    6.90
  -1  -3 -14   59.39    6.00
  -1   3 -14   57.39    6.30
  -1   3 -14   59.49    7.10
  -3  -3 -14   16.70    4.00
   3  -3  14   10.90    5.90
  -3  -3 -14   20.90    6.20
  -3  -3 -14   26.30    6.40
  -3   3 -14   18.80    5.20
   5  -3  14  116.09   13.40
  -5  -3 -14   86.29   10.40
  -5  -3 -14  101.89    9.40
  -5  -3 -14  122.29    9.90
  -5   3 -14  110.49    9.60
  -7  -3 -14   63.89    6.80
  -7  -3 -14   63.29    7.80
  -7  -3 -14   68.99    8.20
  -7   3 -14   72.29    8.00
  -9  -3 -14   13.10    3.50
  -9  -3 -14   18.30    5.10
  -9  -3 -14    9.80    4.50
  -9   3 -14   10.10    4.70
  18   4 -14   33.20    5.20
 -16  -4  14   73.49    7.50
  16  -4 -14   73.89    7.90
  16   4 -14   62.29    7.70
  14  -4 -14   11.60    6.00
 -14  -4  14   20.00    5.70
 -14  -4  14   17.50    4.30
 -12  -4  14  124.29   10.90
 -12  -4  14  141.99   10.90
  12  -4 -14  123.09   10.50
  12  -4 -14  111.49   10.20
 -12  -4  14  114.29   10.10
  12   4 -14  126.29   10.30
 -10  -4  14  110.59    9.20
 -10  -4  14  114.49    9.00
  10  -4 -14   85.09    9.30
  10   4 -14   98.99    9.20
  -8  -4  14   29.90    5.10
  -8  -4  14   36.60    5.00
  -6  -4  14   31.70    4.60
  -6  -4  14   32.40    4.60
  -6  -4  14   32.80    9.60
   4  -4 -14   87.59    8.40
  -4  -4  14   95.69    7.90
  -4  -4  14   98.09    8.10
   4  -4 -14   90.39    8.90
   4  -4 -14   88.39    8.10
   4   4 -14   79.99    7.80
  -2  -4  14  123.79   11.10
   2  -4 -14  146.99   10.90
   2  -4 -14  123.99   10.80
  -2  -4  14  127.89   11.00
   2   4 -14  127.59   10.60
   0  -4 -14   14.40    6.20
   0  -4  14   18.60    4.70
   0  -4 -14   13.20    4.50
   0  -4 -14   11.30    4.70
   0   4 -14   12.00    4.70
  -2  -4 -14  152.98   11.70
  -2  -4 -14  135.89   11.50
  -2  -4 -14  140.99   11.60
   2  -4  14  123.49   12.00
  -2   4 -14  136.39   11.10
  -4  -4 -14   62.69    7.40
  -4   4 -14   77.89    6.50
  28   0 -15   -0.50    0.70
 -28   0  15    0.30    1.40
 -24   0  15   -0.50    2.20
  24   0 -15    0.30    1.40
  22   0 -15   -1.50    1.50
  20   0 -15    1.80    1.90
 -20   0  15    1.50    2.70
 -18   0  15    1.20    2.90
  18   0 -15   -1.60    1.90
  16   0 -15   19.50    7.10
 -14   0  15    2.10    2.00
  14   0 -15    0.10    1.50
  14   0 -15    0.10    1.90
  12   0 -15   -0.50    1.80
  12   0 -15   -0.50    1.50
 -10   0  15   -1.30    1.10
  10   0 -15    0.80    2.60
  10   0 -15    0.20    1.80
  10   0 -15    1.30    1.20
   6   0 -15    1.50    1.50
   6   0 -15    0.70    2.50
   4   0 -15    1.30    1.20
   4   0 -15   -0.30    1.00
   4   0 -15   -3.00    2.50
   2   0 -15   -0.90    1.20
   2   0 -15    1.80    2.70
   2   0 -15   -0.20    1.00
   0   0 -15   -0.30    0.90
   0   0 -15    0.70    1.30
   0   0 -15    0.70    2.40
  -2   0 -15   11.60    3.00
  -4   0 -15   -0.70    1.50
  -4   0 -15   -1.00    1.50
  -6   0 -15    1.30    1.30
 -14   0 -15   -0.80    0.90
  27   1 -15   15.10    3.10
 -25  -1  15    1.30    1.40
  25   1 -15    0.70    1.30
 -25   1  15    2.10    1.80
 -23  -1  15    9.20    5.20
  23  -1 -15   11.80    3.90
  23   1 -15   12.00    4.40
  21  -1 -15    5.40    1.80
  21   1 -15    9.90    4.80
  19  -1 -15   19.20    5.50
  19   1 -15   13.00    6.30
  19   1 -15    5.20    2.10
 -19   1  15    8.00    2.50
  17  -1 -15    2.20    2.10
  17   1 -15    2.20    2.00
 -15   1  15   10.80    5.80
  13  -1 -15   13.70    6.90
  11  -1 -15   11.50    4.60
  11   1 -15   27.50    9.00
  11   1 -15    9.00    4.00
  -9  -1  15    2.70    1.50
   9  -1 -15    2.60    1.40
   9  -1 -15    1.00    1.80
   9   1 -15   11.40    4.30
   9   1 -15    3.00    2.50
   9   1 -15    2.90    1.30
   7  -1 -15   22.50    3.60
   7  -1 -15   23.70    5.80
  -7  -1  15   21.40    3.70
   7   1 -15   22.40    3.20
   5  -1 -15   11.30    5.80
   5  -1 -15   11.20    3.00
   5   1 -15    8.50    2.60
   3  -1 -15    4.70    2.00
   3  -1 -15   -0.50    1.30
   3  -1 -15   -0.40    1.50
   3   1 -15   -0.60    1.20
   3   1 -15    0.90    1.70
   1  -1 -15    6.20    3.00
   1   1 -15   10.40    4.10
   1   1 -15   10.40    2.80
  -1  -1 -15   -0.60    1.60
  -1  -1 -15    2.50    1.50
  -1  -1 -15   -0.80    1.50
  -1   1 -15    2.50    1.30
  -1   1 -15    2.30    1.50
  -3  -1 -15   31.90    4.60
  -3  -1 -15   44.90    6.40
  -3  -1 -15   33.50    6.30
  -3   1 -15   25.00    7.20
  -3   1 -15   43.90    5.60
  -5  -1 -15    4.40    2.00
  -5  -1 -15    0.30    1.40
  -5  -1 -15    1.70    1.20
  -5   1 -15    2.60    1.20
  -5   1 -15    4.40    1.90
  -7  -1 -15   23.10    7.80
  -7   1 -15   11.60    5.70
  -9  -1 -15   -1.90    1.60
  -9  -1 -15    0.50    1.20
   9   1  15    0.90    1.00
  -9   1 -15    3.60    2.70
  -9   1 -15    0.10    1.10
 -11  -1 -15   11.20    3.80
 -11  -1 -15   15.80    5.30
  11   1  15   23.30    6.50
 -11   1 -15   10.30    4.10
  26   2 -15   30.20    3.90
 -26   2  15   34.70    4.40
  22  -2 -15   11.50    3.50
 -22  -2  15   12.50    6.30
 -22  -2  15   10.10    5.40
  22   2 -15    9.60    4.60
  22   2 -15   12.10    4.40
 -20  -2  15    0.40    2.00
 -20  -2  15   -0.20    1.30
  20  -2 -15    3.30    1.50
  20   2 -15    3.40    1.40
  20   2 -15    1.60    1.90
 -20   2  15    1.50    1.90
 -18  -2  15   19.70    5.20
  18  -2 -15   12.20    4.20
 -18  -2  15   14.60    6.00
  18   2 -15    9.40    4.60
  18   2 -15   20.50    6.20
 -16  -2  15    6.60    1.90
  16  -2 -15    4.10    1.60
  16   2 -15    4.80    1.70
 -14  -2  15    2.00    1.40
  14  -2 -15    0.50    2.10
  14  -2 -15    0.00    1.50
  14   2 -15   12.30    4.20
  14   2 -15    1.80    1.40
 -12  -2  15   10.10    4.80
  12  -2 -15   12.80    4.00
 -12  -2  15    8.80    4.50
  12   2 -15   12.90    3.30
  12   2 -15    9.80    4.70
  10  -2 -15   17.00    8.50
  10  -2 -15    9.10    4.30
  10   2 -15   16.70    4.70
  10   2 -15   18.50    3.80
  -8  -2  15   22.80    4.60
   8  -2 -15   19.10    3.40
   8   2 -15   22.30    4.90
  -6  -2  15   23.30    4.30
   6  -2 -15   15.80    3.40
   6   2 -15   16.60    4.70
   4  -2 -15   16.80    3.80
  -4  -2  15   28.80    4.50
   4   2 -15   21.80    5.90
   2  -2 -15   22.20    6.40
   2   2 -15    9.10    4.70
   0  -2 -15    4.80    2.30
   0  -2 -15   10.60    3.60
   0  -2 -15    3.60    2.00
   0  -2  15    3.80    2.10
   0   2 -15   13.00    4.70
  -2  -2 -15   18.20    6.60
  -2  -2 -15   13.60    4.10
  -2   2 -15   20.70    4.40
  -2   2 -15    9.40    5.20
  -4  -2 -15   12.80    4.00
  -4  -2 -15   20.20    6.00
  -4  -2 -15   20.60    5.50
  -4   2 -15   23.70    5.20
  -4   2 -15   24.40    5.00
  -6  -2 -15   10.20    5.10
  -6  -2 -15   20.50    4.90
  -6  -2 -15   12.30    4.80
  -8  -2 -15    9.70    5.30
  -8  -2 -15   14.10    6.30
  -8   2 -15    8.90    4.70
 -10  -2 -15   11.70    3.80
 -10  -2 -15   12.40    3.80
  10   2  15   16.40    5.90
 -10   2 -15    8.00    3.70
 -21  -3  15    9.10    4.10
 -21  -3  15   10.80    3.50
  21   3 -15   10.50    3.80
 -19  -3  15   -0.20    1.50
  19   3 -15    2.20    1.60
  19   3 -15    0.10    1.50
 -15  -3  15    0.70    0.80
 -15  -3  15   -0.10    1.50
  15  -3 -15    0.10    1.80
  15   3 -15    2.10    1.80
  15   3 -15    8.90    3.80
 -13  -3  15   16.00    4.70
  13   3 -15    8.10    3.20
  13   3 -15   15.60    5.40
 -11  -3  15    7.20    4.10
   9  -3 -15   28.50    5.70
  -9  -3  15   30.70    5.60
   9  -3 -15   29.60    4.60
  -9  -3  15   26.80    4.50
   9   3 -15   31.70    4.70
   7  -3 -15   15.90    4.10
   7   3 -15   14.40    4.40
   5  -3 -15   13.10    5.70
  -5  -3  15   10.20    5.20
   5   3 -15   10.80    4.00
   3  -3 -15   20.40    5.90
   3  -3 -15   19.40    4.20
  -3  -3  15   26.90    4.70
   3  -3 -15   19.60    6.80
   3   3 -15   23.90    4.30
   3   3 -15   20.50    5.30
  -1  -3  15   18.10    5.30
   1  -3 -15   20.70    5.40
   1  -3 -15   26.30    7.00
   1  -3 -15   30.60    3.90
   1   3 -15   23.50    4.30
   1   3 -15   25.60    4.80
  -1  -3 -15    7.70    3.50
  -1  -3 -15   11.70    5.70
  -1   3 -15    8.10    4.30
  -3  -3 -15    5.30    1.70
  -3  -3 -15    2.80    1.20
  -3   3 -15   10.80    4.00
  -5  -3 -15    8.10    4.20
  -5   3 -15   13.00    5.60
  10  -4 -15   12.70    4.80
  10   4 -15   21.00    3.50
   8  -4 -15   36.30    5.90
   8  -4 -15   37.20    5.60
  -8  -4  15   34.40    5.30
   8   4 -15   48.00    4.20
   6  -4 -15    9.90    4.20
  -6  -4  15   16.60    4.40
  24   0 -16   15.90    2.80
  22   0 -16  117.69    9.50
  20   0 -16  175.38   13.50
  20   0 -16  178.68   13.50
 -20   0  16  157.58   14.30
 -18   0  16   33.90    6.30
  18   0 -16   37.60    5.50
  18   0 -16   30.20    4.70
 -16   0  16  321.17   27.80
  16   0 -16  389.36   27.80
  16   0 -16  382.36   27.30
  14   0 -16  222.98   14.90
  14   0 -16  181.88   15.90
 -14   0  16  176.08   15.30
  12   0 -16   32.40    4.70
  12   0 -16   29.70    6.30
  10   0 -16   82.49    7.50
  10   0 -16   88.29    6.70
 -10   0  16   62.29    7.50
  10   0 -16   67.09   11.80
   8   0 -16  450.65   34.00
   8   0 -16  463.05   34.30
   6   0 -16   84.89    7.30
   6   0 -16   90.59   13.00
   6   0 -16   91.49    8.20
   4   0 -16   29.50    3.50
   4   0 -16   31.30    8.70
   4   0 -16   22.40    4.90
   2   0 -16  271.97   19.60
   2   0 -16  266.97   20.20
   2   0 -16  226.68   19.10
   0   0 -16  388.86   28.20
   0   0 -16  370.36   28.90
   0   0 -16  375.86   28.40
  -2   0 -16   45.30    5.80
  -2   0 -16   37.40    5.50
  -4   0 -16  206.88   16.30
  -4   0 -16  206.38   16.00
  -6   0 -16  141.89   12.60
  -6   0 -16  144.29   11.60
  -8   0 -16   16.50    3.40
 -10   0 -16   12.80    2.80
  25  -1 -16  146.99   12.00
 -25  -1  16  160.78   12.40
  25   1 -16  153.08   12.10
 -25   1  16  172.88   12.70
  23  -1 -16   96.99    7.40
 -23  -1  16   96.39    8.10
 -23   1  16   83.19    9.20
  23   1 -16   80.49    7.40
  23   1 -16   95.49    7.40
  21  -1 -16   25.40    4.40
  21   1 -16   19.20    4.50
 -21   1  16   16.50    7.00
  21   1 -16   12.90    4.50
  19  -1 -16  188.88   14.90
 -19  -1  16  196.98   15.20
 -19   1  16  184.58   15.80
  19   1 -16  186.48   15.10
  17  -1 -16  272.47   20.00
 -17  -1  16  225.68   20.30
  17  -1 -16  264.47   20.10
  17   1 -16  259.87   20.10
  17   1 -16  294.07   19.90
 -17   1  16  254.87   20.70
 -15  -1  16   15.20    6.20
  15  -1 -16   29.30    6.60
 -13  -1  16  263.07   24.00
  13  -1 -16  307.57   24.70
  13  -1 -16  343.17   23.60
  13   1 -16  305.87   23.90
  13   1 -16  338.17   24.60
  13   1 -16  323.87   23.60
  11  -1 -16  152.38   10.90
  11  -1 -16  130.69   13.00
 -11  -1  16  116.99   11.40
  11   1 -16  137.29   10.70
  11   1 -16  151.28   11.40
   9  -1 -16   61.09    7.90
   9  -1 -16   50.19    4.90
   9   1 -16   44.80    5.00
   9   1 -16   47.90    6.00
   7  -1 -16   42.30    6.00
  -7  -1  16   44.60    4.90
   7  -1 -16   38.40    4.40
   7   1 -16   42.40    5.40
   7   1 -16   56.29    7.80
   7   1 -16   36.30    4.70
   5  -1 -16  140.39   13.10
   5  -1 -16  141.79   11.30
   5  -1 -16  152.08   12.20
   5   1 -16  139.29   11.20
   5   1 -16  148.79   12.50
   5   1 -16  153.98   11.70
   3  -1 -16  348.37   24.40
   3  -1 -16  324.37   23.90
   3  -1 -16  281.57   25.00
   3   1 -16  328.47   24.10
   3   1 -16  319.87   24.50
   3   1 -16  312.57   23.90
   1  -1 -16   16.50    4.90
   1   1 -16    7.50    4.20
  -1  -1 -16  358.16   26.90
  -1  -1 -16  367.46   26.60
  -1  -1 -16  341.07   27.00
  -1   1 -16  355.16   27.40
  -1   1 -16  353.46   26.80
  -3  -1 -16  198.58   15.40
  -3  -1 -16  211.98   16.30
  -3  -1 -16  190.68   15.60
  -3   1 -16  202.98   16.00
  -3   1 -16  202.28   15.70
  -5  -1 -16   21.50    4.00
  -5   1 -16   23.20    5.00
  -5   1 -16   30.90    5.00
  -7  -1 -16  109.19    9.10
  -7  -1 -16  119.89   10.00
  -7   1 -16  121.19   11.10
  -7   1 -16  115.69    9.10
   7   1  16   95.39    9.70
  -9  -1 -16  185.48   14.60
  -9  -1 -16  169.28   14.20
  -9   1 -16  202.58   14.30
  22  -2 -16   84.89    7.10
 -22  -2  16  103.69    7.60
  22   2 -16   85.49    7.30
  22   2 -16   80.49    7.20
  20  -2 -16  129.29    9.40
  20   2 -16  102.59    9.60
  18  -2 -16   48.40    5.00
 -18  -2  16   39.80    5.60
  18   2 -16   43.80    6.00
  16  -2 -16   33.60    4.40
 -16  -2  16   25.40    5.00
  16   2 -16   20.60    5.40
  14  -2 -16  174.48   14.00
 -14  -2  16  199.78   14.50
  14   2 -16  172.98   13.80
  14   2 -16  179.38   14.60
  14   2 -16  182.88   15.20
 -12  -2  16   68.79    6.90
  12  -2 -16   73.99    6.50
  12   2 -16   68.79    6.20
  12   2 -16   64.09    6.80
  10  -2 -16  127.39   15.10
 -10  -2  16  137.19   11.70
  10  -2 -16  153.28   11.20
  10   2 -16  142.49   11.00
  10   2 -16  150.38   11.50
  10   2 -16  141.49   12.70
   8  -2 -16  194.68   19.40
  -8  -2  16  223.48   16.80
   8  -2 -16  221.48   16.50
   8  -2 -16  233.18   18.30
   8   2 -16  219.88   17.30
   8   2 -16  212.08   16.40
   8   2 -16  209.98   16.60
   6  -2 -16  157.88   12.20
   6  -2 -16  184.98   15.20
  -6  -2  16  135.79   12.80
   6   2 -16  158.68   12.50
   6   2 -16  162.78   13.20
   4  -2 -16   66.49    6.10
   4  -2 -16   68.39   10.50
  -4  -2  16   70.99    7.80
   4   2 -16   67.99    6.30
   4   2 -16   69.39    7.10
   2  -2 -16  223.18   16.90
   2  -2 -16  243.38   19.20
   2   2 -16  216.68   17.40
   2   2 -16  211.48   17.00
   0  -2 -16   56.99    8.90
   0  -2 -16   61.39    5.80
   0   2 -16   57.69    6.20
   0   2 -16   61.79    6.10
  -2  -2 -16   49.90    6.40
  -2  -2 -16   38.00    5.80
  -2  -2 -16   48.20    4.90
  -2   2 -16   46.50    6.70
  -2   2 -16   41.40    5.70
  -4  -2 -16  111.19   10.00
  -4  -2 -16  126.39   10.30
  -4  -2 -16  126.49   10.10
  -4   2 -16  120.29   10.70
  -6  -2 -16  126.49   10.90
  -6  -2 -16  144.09   10.80
  -6   2 -16  126.39   10.70
 -17  -3  16   49.10    5.60
  17   3 -16   53.39    5.70
 -13  -3  16   62.09    6.30
  13  -3 -16   64.39    6.30
 -11  -3  16  163.08   13.40
  11  -3 -16  169.48   13.20
  11  -3 -16  185.08   14.00
  11   3 -16  141.69   13.90
  11   3 -16  183.48   13.20
   9  -3 -16   16.60    3.20
   9   3 -16   15.50    3.40
   9   3 -16   21.60    5.50
   7  -3 -16   22.00    6.50
   7  -3 -16   14.50    5.30
   7  -3 -16   25.30    4.30
   7   3 -16   18.80    5.20
   7   3 -16   23.00    3.90
   5  -3 -16  152.48   13.90
   5  -3 -16  174.48   13.10
  -5  -3  16  166.88   13.80
   5  -3 -16  152.48   14.90
   5   3 -16  190.08   13.30
   5   3 -16  187.28   13.70
  -3  -3  16  103.49    9.00
   3  -3 -16  101.29    7.90
   3  -3 -16   85.79    8.80
   3  -3 -16   91.39    9.60
   3   3 -16   93.89    8.30
   3   3 -16   98.59    8.00
   1  -3 -16    2.20    1.30
   1  -3 -16    8.80    4.40
   1   3 -16    2.00    1.10
  -1  -3 -16   88.09    7.80
  -1  -3 -16   81.99    7.20
  -1   3 -16   83.49    7.60
 -22   0  17    0.60    1.30
  22   0 -17    2.00    1.40
  20   0 -17    1.00    1.30
 -20   0  17   -0.20    1.50
  18   0 -17   12.70    3.70
 -16   0  17   12.40    6.10
  14   0 -17   -0.40    1.60
 -14   0  17    1.30    1.40
  14   0 -17    0.10    1.50
  12   0 -17   -1.00    1.60
  12   0 -17    1.60    1.20
  10   0 -17    0.10    1.10
  10   0 -17    1.40    1.50
   8   0 -17    0.10    1.00
   8   0 -17    1.70    1.40
   6   0 -17    1.70    1.20
   4   0 -17    0.40    1.40
   4   0 -17   -0.40    1.00
   4   0 -17    2.80    1.70
   2   0 -17    1.40    1.50
   2   0 -17    0.70    1.10
   0   0 -17    9.10    4.30
  -2   0 -17    1.00    1.40
  -2   0 -17    1.40    1.30
  -4   0 -17    0.10    0.90
  -4   0 -17   -2.80    1.60
 -19  -1  17   -0.30    1.30
  19  -1 -17    1.30    1.50
  19   1 -17    0.30    1.10
  19   1 -17    2.30    1.10
 -17  -1  17   15.90    4.50
  17   1 -17   12.00    4.80
 -15  -1  17   18.20    4.50
  15  -1 -17   13.40    3.60
  15  -1 -17   12.50    6.40
  15   1 -17   12.80    2.80
  13  -1 -17   15.50    3.30
  13  -1 -17   13.70    7.00
 -13  -1  17   13.90    5.00
  13   1 -17   14.60    3.30
  13   1 -17   16.20    4.60
 -11  -1  17   12.30    4.30
  11  -1 -17    6.40    3.10
  11   1 -17   14.50    4.30
  11   1 -17   13.20    3.50
   9  -1 -17   12.30    6.90
  -9  -1  17   11.60    4.40
   9  -1 -17   14.90    3.00
   9   1 -17   17.70    2.70
   9   1 -17   17.20    3.90
   7  -1 -17    1.70    1.00
   7  -1 -17    0.90    1.90
   7   1 -17    0.40    2.50
   7   1 -17    6.50    2.50
   7   1 -17    8.20    3.60
   5  -1 -17   32.50    5.60
   5  -1 -17   20.50    3.30
   5   1 -17   22.50    3.30
   5   1 -17   36.70    9.20
   5   1 -17   21.70    4.10
   3  -1 -17   18.00    5.50
   3  -1 -17   13.60    3.10
   3   1 -17    8.90    3.80
   1  -1 -17   13.10    5.60
   1  -1 -17   13.10    3.20
   1   1 -17   18.90    4.40
  -1  -1 -17    2.00    1.20
  -1   1 -17   10.60    4.40
  -1   1 -17    3.50    1.20
  -3  -1 -17    0.00    1.20
  -3  -1 -17   -1.80    1.70
  -3   1 -17    0.80    1.00
  -3   1 -17   -0.50    1.30
  -5  -1 -17    0.40    1.20
  -5   1 -17    0.10    0.70
 -18  -2  17   17.70    4.10
  18   2 -17   17.80    3.00
  16  -2 -17   12.40    3.60
  16   2 -17   11.40    2.80
 -14  -2  17    1.90    1.40
  14  -2 -17    1.80    1.40
  14   2 -17    1.40    1.10
  14   2 -17    1.90    1.30
  12  -2 -17   -0.50    1.40
 -12  -2  17    1.90    1.50
  12  -2 -17    5.00    1.90
  12   2 -17   -0.40    1.10
  12   2 -17    9.10    3.30
  12   2 -17    2.50    1.50
  10  -2 -17    8.60    3.40
  10  -2 -17   18.70    9.60
   8  -2 -17    0.60    3.00
  -8  -2  17   11.70    5.40
   8  -2 -17    0.30    1.20
   8   2 -17   -0.30    1.50
   8   2 -17    1.50    1.10
   6  -2 -17    2.00    1.10
   6  -2 -17    0.40    2.70
   6   2 -17    5.70    2.80
   6   2 -17    1.30    1.30
   4  -2 -17    1.70    0.90
   4  -2 -17    1.50    2.10
   4   2 -17    9.60    4.50
   4   2 -17    1.40    1.00
   2  -2 -17   13.40    5.70
   2  -2 -17    6.20    2.90
   2   2 -17    8.70    3.50
   0  -2 -17   24.20    5.00
   0  -2 -17   23.90    3.30
   0   2 -17   28.20    5.50
  18   0 -18   70.49    6.00
  16   0 -18    8.00    3.00
  14   0 -18   97.49    7.60
  14   0 -18   90.69    8.90
  12   0 -18  142.69   12.70
  12   0 -18  161.18   11.60
  10   0 -18   33.00    5.20
  10   0 -18   27.70    3.40
   8   0 -18   26.00    4.00
   8   0 -18   24.10    2.90
   6   0 -18  184.48   14.20
   6   0 -18  191.28   14.60
   4   0 -18  109.29    9.20
   0   0 -18  141.39   11.50
  15  -1 -18   91.49    7.40
  15   1 -18   92.99    8.10
  15   1 -18   95.59    7.30
  13  -1 -18   29.10    3.40
  13   1 -18   25.10    3.00
  11  -1 -18   32.90    3.70
  11   1 -18   34.50    4.60
  11   1 -18   36.20    3.40
   9  -1 -18  131.19   11.80
   9  -1 -18  123.49    9.80
   9   1 -18  125.59   10.20
   9   1 -18  129.59   10.00
   7  -1 -18   42.70    6.80
   7  -1 -18   36.00    3.80
   7   1 -18   39.00    4.60
   5  -1 -18   29.50    6.70
   5  -1 -18   27.70    3.30
   5   1 -18   27.60    4.20
   3  -1 -18  119.69   11.00
   3  -1 -18  124.19    9.60
   3   1 -18  112.79    9.70
   3   1 -18  125.09    9.70
   0   0   0    0.00    0.00

_computing_structure_solution     'SHELXT 2014/5 (Sheldrick, 2014)'
;
_shelx_hkl_checksum              13230

_shelx_fab_file                  
;
   -4    0   18     -3.10     -1.29
   -6    0   18     -3.66     -0.02
   -8    0   18     -3.96      1.09
  -10    0   18     -4.12      1.49
  -12    0   18     -4.08      1.15
  -14    0   18     -3.67      0.55
   -7    1   18     -1.89     -1.20
   -9    1   18     -2.48     -1.51
  -11    1   18     -2.92     -1.83
    3    1   17      1.60      2.08
    1    1   17      1.95      2.84
   -1    1   17      2.27      3.06
   -3    1   17      2.66      2.56
   -5    1   17      3.17      1.56
   -7    1   17      3.66      0.54
   -9    1   17      3.85     -0.06
  -11    1   17      3.48     -0.16
  -13    1   17      2.50     -0.02
  -15    1   17      1.18      0.06
  -17    1   17     -0.01     -0.03
  -19    1   17     -0.60     -0.15
   -2    2   17     -0.76      1.45
   -4    2   17     -0.58      0.72
   -6    2   17     -0.18      0.33
   -8    2   17      0.33      0.52
  -10    2   17      0.72      1.03
  -12    2   17      0.73      1.34
  -14    2   17      0.30      1.08
  -16    2   17     -0.39      0.37
    8    0   16      0.31     -0.31
    6    0   16      0.56      0.25
    4    0   16      0.70      0.34
    2    0   16      0.65     -0.14
    0    0   16      0.43     -0.84
   -2    0   16      0.10     -1.22
   -4    0   16     -0.29     -1.02
   -6    0   16     -0.80     -0.52
   -8    0   16     -1.48     -0.34
  -10    0   16     -2.37     -0.90
  -12    0   16     -3.33     -2.03
  -14    0   16     -4.09     -3.02
  -16    0   16     -4.37     -3.08
  -18    0   16     -4.01     -1.99
  -20    0   16     -3.10     -0.25
  -22    0   16     -1.94      1.20
  -24    0   16     -0.85      1.65
    7    1   16     -1.47     -0.52
    5    1   16     -1.70     -0.04
    3    1   16     -1.70     -0.05
    1    1   16     -1.52     -0.69
   -1    1   16     -1.42     -1.76
   -3    1   16     -1.68     -2.88
   -5    1   16     -2.38     -3.79
   -7    1   16     -3.31     -4.45
   -9    1   16     -4.05     -4.93
  -11    1   16     -4.28     -5.19
  -13    1   16     -3.99     -5.04
  -15    1   16     -3.45     -4.25
  -17    1   16     -3.04     -2.83
  -19    1   16     -2.92     -1.17
  -21    1   16     -2.97      0.14
  -23    1   16     -2.91      0.63
    4    2   16     -0.43     -0.77
    2    2   16     -0.01     -0.88
    0    2   16      0.47     -0.99
   -2    2   16      0.60     -1.08
   -4    2   16      0.09     -1.11
   -6    2   16     -0.89     -1.07
   -8    2   16     -1.77     -0.90
  -10    2   16     -2.01     -0.57
  -12    2   16     -1.46     -0.08
  -14    2   16     -0.51      0.50
  -16    2   16      0.21      1.04
  -18    2   16      0.34      1.39
  -20    2   16     -0.03      1.46
   -3    3   16      0.57      1.62
   -5    3   16      0.47      1.86
   -7    3   16      0.45      1.82
   -9    3   16      0.63      1.75
  -11    3   16      0.95      1.83
  -13    3   16      1.15      1.99
   11    1   15     -0.93      0.76
    9    1   15     -0.40      0.38
    7    1   15      0.16      0.20
    5    1   15      0.55      0.51
    3    1   15      0.81      1.27
    1    1   15      1.13      2.08
   -1    1   15      1.73      2.43
   -3    1   15      2.67      2.15
   -5    1   15      3.73      1.52
   -7    1   15      4.56      1.07
   -9    1   15      4.83      1.17
  -11    1   15      4.47      1.67
  -13    1   15      3.69      2.07
  -17    1   15      2.32      1.04
  -19    1   15      2.10      0.02
  -21    1   15      2.02     -0.57
  -23    1   15      1.81     -0.43
  -25    1   15      1.33      0.24
  -27    1   15      0.63      0.87
    8    2   15     -1.18      1.44
    6    2   15     -0.87      1.85
    4    2   15     -0.92      2.35
    2    2   15     -1.38      2.80
    0    2   15     -1.89      3.13
   -2    2   15     -1.86      3.40
   -4    2   15     -1.00      3.81
   -6    2   15      0.46      4.47
   -8    2   15      1.82      5.16
  -10    2   15      2.38      5.42
  -12    2   15      1.94      4.79
  -14    2   15      0.88      3.23
  -16    2   15     -0.09      1.23
  -18    2   15     -0.44     -0.41
  -20    2   15     -0.14     -1.07
  -22    2   15      0.47     -0.69
    5    3   15      0.22      0.64
    3    3   15      0.40      0.75
    1    3   15      0.42      1.02
   -1    3   15      0.63      1.46
   -3    3   15      1.31      2.07
   -5    3   15      2.39      2.66
   -7    3   15      3.31      2.96
   -9    3   15      3.43      2.70
  -13    3   15      0.81      0.73
  -15    3   15     -0.74     -0.28
  -19    3   15     -1.29     -0.88
   14    0   14     -0.04     -2.25
   12    0   14      0.05     -2.92
   10    0   14      0.19     -3.01
    8    0   14      0.31     -2.54
    6    0   14      0.44     -1.78
    4    0   14      0.76     -1.04
    2    0   14      1.41     -0.48
    0    0   14      2.37     -0.05
   -2    0   14      3.40      0.40
   -4    0   14      4.16      0.92
   -6    0   14      4.42      1.35
   -8    0   14      4.20      1.40
  -10    0   14      3.72      0.88
  -12    0   14      3.20     -0.11
  -14    0   14      2.72     -1.10
  -16    0   14      2.23     -1.55
  -18    0   14      1.64     -1.19
  -20    0   14      1.00     -0.23
  -22    0   14      0.48      0.72
  -24    0   14      0.23      1.02
  -26    0   14      0.25      0.42
  -28    0   14      0.35     -0.73
   15    1   14      0.49     -1.49
   13    1   14      0.27     -2.24
   11    1   14     -0.30     -2.55
    9    1   14     -1.12     -2.30
    7    1   14     -1.88     -1.70
    5    1   14     -2.26     -1.17
    3    1   14     -2.08     -1.03
    1    1   14     -1.50     -1.33
   -1    1   14     -0.92     -1.77
   -3    1   14     -0.74     -2.03
   -5    1   14     -1.01     -1.99
   -7    1   14     -1.33     -1.84
   -9    1   14     -1.23     -1.88
  -11    1   14     -0.48     -2.22
  -13    1   14      0.59     -2.62
  -15    1   14      1.33     -2.67
  -17    1   14      1.23     -2.10
  -19    1   14      0.27     -1.04
  -21    1   14     -1.00      0.00
  -23    1   14     -1.88      0.49
  -25    1   14     -1.95      0.21
  -27    1   14     -1.31     -0.57
  -29    1   14     -0.45     -1.28
   12    2   14     -0.33     -0.13
   10    2   14     -0.30      0.20
    8    2   14     -0.36      0.70
    6    2   14     -0.35      1.20
    4    2   14     -0.16      1.49
    2    2   14      0.14      1.54
    0    2   14      0.26      1.50
   -2    2   14     -0.09      1.60
   -4    2   14     -0.87      1.92
   -6    2   14     -1.66      2.38
   -8    2   14     -1.95      2.74
  -10    2   14     -1.54      2.87
  -12    2   14     -0.75      2.85
  -14    2   14     -0.15      2.87
  -16    2   14     -0.16      2.97
  -20    2   14     -1.31      2.65
  -22    2   14     -1.58      1.75
  -24    2   14     -1.41      0.50
  -26    2   14     -1.08     -0.64
    9    3   14     -1.83      0.19
    7    3   14     -1.67      0.15
    5    3   14     -0.99      0.52
    3    3   14     -0.03      1.31
    1    3   14      0.71      2.30
   -1    3   14      0.81      3.12
   -3    3   14      0.23      3.47
   -5    3   14     -0.61      3.28
   -7    3   14     -1.18      2.74
   -9    3   14     -1.19      2.19
  -11    3   14     -0.81      1.94
  -13    3   14     -0.42      2.07
  -15    3   14     -0.25      2.34
  -17    3   14     -0.17      2.37
  -21    3   14      0.68      0.95
  -23    3   14      1.27     -0.11
    0    4   14      1.65      2.86
   -2    4   14      1.17      3.36
   -4    4   14      0.17      3.53
  -10    4   14     -1.61      3.65
  -12    4   14     -1.36      3.66
  -14    4   14     -1.03      3.40
   15    1   13     -1.30      2.32
   13    1   13     -0.85      2.63
   11    1   13     -0.28      2.72
    9    1   13      0.10      2.70
    7    1   13     -0.03      2.68
    5    1   13     -0.72      2.74
    3    1   13     -1.72      2.85
    1    1   13     -2.60      2.91
   -1    1   13     -2.99      2.87
   -3    1   13     -2.81      2.78
   -5    1   13     -2.35      2.80
   -7    1   13     -2.05      3.09
   -9    1   13     -2.21      3.67
  -11    1   13     -2.71      4.30
  -13    1   13     -3.08      4.63
  -15    1   13     -2.77      4.36
  -17    1   13     -1.67      3.50
  -19    1   13     -0.14      2.42
  -21    1   13      1.10      1.59
  -23    1   13      1.53      1.34
  -27    1   13      0.35      1.93
  -29    1   13     -0.20      1.97
  -31    1   13     -0.23      1.54
   14    2   13     -3.17      1.18
   12    2   13     -3.32      1.64
   10    2   13     -2.70      2.18
    8    2   13     -1.71      2.75
    6    2   13     -1.09      3.22
    4    2   13     -1.40      3.44
    2    2   13     -2.59      3.42
    0    2   13     -3.95      3.34
   -2    2   13     -4.56      3.44
   -4    2   13     -4.09      3.78
   -6    2   13     -3.07      4.15
   -8    2   13     -2.53      4.14
  -10    2   13     -3.12      3.45
  -12    2   13     -4.52      2.11
  -14    2   13     -5.56      0.54
  -16    2   13     -5.10     -0.68
  -18    2   13     -2.93     -1.11
  -20    2   13      0.07     -0.70
  -28    2   13      1.83      1.32
   11    3   13     -1.01     -1.13
    9    3   13     -0.67     -1.63
    7    3   13      0.24     -1.68
    5    3   13      1.28     -1.35
    3    3   13      2.04     -0.82
    1    3   13      2.48     -0.14
   -1    3   13      2.95      0.71
   -3    3   13      3.74      1.73
   -5    3   13      4.63      2.67
   -7    3   13      4.88      3.08
   -9    3   13      3.82      2.62
  -11    3   13      1.55      1.36
  -15    3   13     -2.39     -1.40
  -17    3   13     -2.04     -1.82
  -23    3   13      2.48      0.05
  -25    3   13      2.10      0.58
    6    4   13     -0.07     -1.71
    2    4   13      0.42     -0.78
    0    4   13      0.18     -0.22
   -2    4   13     -0.18      0.48
   -4    4   13     -0.41      1.35
   -6    4   13     -0.47      2.22
   -8    4   13     -0.56      2.86
  -10    4   13     -0.92      3.12
  -12    4   13     -1.57      3.08
  -14    4   13     -2.26      2.93
  -16    4   13     -2.64      2.79
  -18    4   13     -2.50      2.58
  -20    4   13     -1.92      2.15
   20    0   12      0.68     -0.33
   18    0   12      1.07      0.20
   16    0   12      1.64      0.70
   14    0   12      2.22      1.13
   12    0   12      2.46      1.60
   10    0   12      2.00      2.28
    8    0   12      0.72      3.25
    6    0   12     -1.09      4.46
    4    0   12     -2.93      5.70
    2    0   12     -4.35      6.72
    0    0   12     -5.19      7.34
   -2    0   12     -5.64      7.49
   -6    0   12     -6.47      7.09
   -8    0   12     -6.75      7.14
  -10    0   12     -6.45      7.61
  -12    0   12     -5.23      8.42
  -14    0   12     -3.12      9.20
  -16    0   12     -0.64      9.52
[truncated: 1,156,592 more chars]
